# Supplementary material for: Looking at microbial metabolism by high-resolution 2H-NMR spectroscopy
Source: PeerJ. 2013 Jul 9;1:e101. doi: 10.7717/peerj.101 (PMC3709107; doi:10.7717/peerj.101)
Supplement: Supplemental Information 1 — Raw NMR data for spectra reported in Figs. 1, 3 and 5. These spectra were collected using the NMR spectrometer AVANCE 600 (BRUKER). Each folder contains a set of subfolders with the data related to individual spectra shown in corresponding figure. [file peerj-01-101-s001.zip]

Archive with 216 entries (172 files):
- NMR_spectra/
- NMR_spectra/Figure_1/
- NMR_spectra/Figure_1/vp100624_1/
- NMR_spectra/Figure_1/vp100624_11/
- NMR_spectra/Figure_1/vp100624_11/11/
- NMR_spectra/Figure_1/vp100624_11/11/acqu
- NMR_spectra/Figure_1/vp100624_11/11/acqus
- NMR_spectra/Figure_1/vp100624_11/11/audita.txt
- NMR_spectra/Figure_1/vp100624_11/11/fid
- NMR_spectra/Figure_1/vp100624_11/11/format.temp
- NMR_spectra/Figure_1/vp100624_11/11/pdata/
- NMR_spectra/Figure_1/vp100624_11/11/pdata/1/
- NMR_spectra/Figure_1/vp100624_11/11/pdata/1/1i
- NMR_spectra/Figure_1/vp100624_11/11/pdata/1/1r
- NMR_spectra/Figure_1/vp100624_11/11/pdata/1/assocs
- NMR_spectra/Figure_1/vp100624_11/11/pdata/1/auditp.txt
- NMR_spectra/Figure_1/vp100624_11/11/pdata/1/base_info
- NMR_spectra/Figure_1/vp100624_11/11/pdata/1/outd
- NMR_spectra/Figure_1/vp100624_11/11/pdata/1/proc
- NMR_spectra/Figure_1/vp100624_11/11/pdata/1/procs
- NMR_spectra/Figure_1/vp100624_11/11/pdata/1/title
- NMR_spectra/Figure_1/vp100624_11/11/pulseprogram
- NMR_spectra/Figure_1/vp100624_11/11/scon2
- NMR_spectra/Figure_1/vp100624_11/11/shimvalues
- NMR_spectra/Figure_1/vp100624_11/11/uxnmr.par
- NMR_spectra/Figure_1/vp100624_1/1/
- NMR_spectra/Figure_1/vp100624_1/1/acqu
- NMR_spectra/Figure_1/vp100624_1/1/acqus
- NMR_spectra/Figure_1/vp100624_1/1/audita.txt
- NMR_spectra/Figure_1/vp100624_1/1/fid
- NMR_spectra/Figure_1/vp100624_1/1/format.temp
- NMR_spectra/Figure_1/vp100624_1/1/pdata/
- NMR_spectra/Figure_1/vp100624_1/1/pdata/1/
- NMR_spectra/Figure_1/vp100624_1/1/pdata/1/1i
- NMR_spectra/Figure_1/vp100624_1/1/pdata/1/1r
- NMR_spectra/Figure_1/vp100624_1/1/pdata/1/assocs
- NMR_spectra/Figure_1/vp100624_1/1/pdata/1/auditp.txt
- NMR_spectra/Figure_1/vp100624_1/1/pdata/1/base_info
- NMR_spectra/Figure_1/vp100624_1/1/pdata/1/integrals.txt
- NMR_spectra/Figure_1/vp100624_1/1/pdata/1/intrng
- NMR_spectra/Figure_1/vp100624_1/1/pdata/1/outd
- NMR_spectra/Figure_1/vp100624_1/1/pdata/1/proc
- NMR_spectra/Figure_1/vp100624_1/1/pdata/1/procs
- NMR_spectra/Figure_1/vp100624_1/1/pdata/1/title
- NMR_spectra/Figure_1/vp100624_1/1/pulseprogram
- NMR_spectra/Figure_1/vp100624_1/1/scon2
- NMR_spectra/Figure_1/vp100624_1/1/shimvalues
- NMR_spectra/Figure_1/vp100624_1/1/uxnmr.par
- NMR_spectra/Figure_1/vp120113_120/
- NMR_spectra/Figure_1/vp120113_120/120/
- NMR_spectra/Figure_1/vp120113_120/120/acqu
- NMR_spectra/Figure_1/vp120113_120/120/acqus
- NMR_spectra/Figure_1/vp120113_120/120/audita.txt
- NMR_spectra/Figure_1/vp120113_120/120/fid
- NMR_spectra/Figure_1/vp120113_120/120/format.temp
- NMR_spectra/Figure_1/vp120113_120/120/pdata/
- NMR_spectra/Figure_1/vp120113_120/120/pdata/1/
- NMR_spectra/Figure_1/vp120113_120/120/pdata/1/1i
- NMR_spectra/Figure_1/vp120113_120/120/pdata/1/1r
- NMR_spectra/Figure_1/vp120113_120/120/pdata/1/assocs
- NMR_spectra/Figure_1/vp120113_120/120/pdata/1/auditp.txt
- NMR_spectra/Figure_1/vp120113_120/120/pdata/1/outd
- NMR_spectra/Figure_1/vp120113_120/120/pdata/1/proc
- NMR_spectra/Figure_1/vp120113_120/120/pdata/1/procs
- NMR_spectra/Figure_1/vp120113_120/120/pdata/1/title
- NMR_spectra/Figure_1/vp120113_120/120/pulseprogram
- NMR_spectra/Figure_1/vp120113_120/120/scon2
- NMR_spectra/Figure_1/vp120113_120/120/shimvalues
- NMR_spectra/Figure_1/vp120113_120/120/uxnmr.par
- NMR_spectra/Figure_3/
- NMR_spectra/Figure_3/vp100611_22/
- NMR_spectra/Figure_3/vp100611_22/22/
- NMR_spectra/Figure_3/vp100611_22/22/acqu
- NMR_spectra/Figure_3/vp100611_22/22/acqus
- NMR_spectra/Figure_3/vp100611_22/22/audita.txt
- NMR_spectra/Figure_3/vp100611_22/22/fid
- NMR_spectra/Figure_3/vp100611_22/22/format.temp
- NMR_spectra/Figure_3/vp100611_22/22/pdata/
- NMR_spectra/Figure_3/vp100611_22/22/pdata/1/
- NMR_spectra/Figure_3/vp100611_22/22/pdata/1/1i
- NMR_spectra/Figure_3/vp100611_22/22/pdata/1/1r
- NMR_spectra/Figure_3/vp100611_22/22/pdata/1/assocs
- NMR_spectra/Figure_3/vp100611_22/22/pdata/1/auditp.txt
- NMR_spectra/Figure_3/vp100611_22/22/pdata/1/base_info
- NMR_spectra/Figure_3/vp100611_22/22/pdata/1/outd
- NMR_spectra/Figure_3/vp100611_22/22/pdata/1/proc
- NMR_spectra/Figure_3/vp100611_22/22/pdata/1/procs
- NMR_spectra/Figure_3/vp100611_22/22/pdata/1/title
- NMR_spectra/Figure_3/vp100611_22/22/pulseprogram
- NMR_spectra/Figure_3/vp100611_22/22/scon2
- NMR_spectra/Figure_3/vp100611_22/22/uxnmr.par
- NMR_spectra/Figure_3/vp100624_60/
- NMR_spectra/Figure_3/vp100624_60/60/
- NMR_spectra/Figure_3/vp100624_60/60/acqu
- NMR_spectra/Figure_3/vp100624_60/60/acqus
- NMR_spectra/Figure_3/vp100624_60/60/audita.txt
- NMR_spectra/Figure_3/vp100624_60/60/fid
- NMR_spectra/Figure_3/vp100624_60/60/format.temp
- NMR_spectra/Figure_3/vp100624_60/60/pdata/
- NMR_spectra/Figure_3/vp100624_60/60/pdata/1/
- NMR_spectra/Figure_3/vp100624_60/60/pdata/1/1i
- NMR_spectra/Figure_3/vp100624_60/60/pdata/1/1r
- NMR_spectra/Figure_3/vp100624_60/60/pdata/1/assocs
- NMR_spectra/Figure_3/vp100624_60/60/pdata/1/auditp.txt
- NMR_spectra/Figure_3/vp100624_60/60/pdata/1/base_info
- NMR_spectra/Figure_3/vp100624_60/60/pdata/1/outd
- NMR_spectra/Figure_3/vp100624_60/60/pdata/1/proc
- NMR_spectra/Figure_3/vp100624_60/60/pdata/1/procs
- NMR_spectra/Figure_3/vp100624_60/60/pdata/1/title
- NMR_spectra/Figure_3/vp100624_60/60/pulseprogram
- NMR_spectra/Figure_3/vp100624_60/60/scon2
- NMR_spectra/Figure_3/vp100624_60/60/uxnmr.par
- NMR_spectra/Figure_3/vp120113_164/
- NMR_spectra/Figure_3/vp120113_164/164/
- NMR_spectra/Figure_3/vp120113_164/164/acqu
- NMR_spectra/Figure_3/vp120113_164/164/acqus
- NMR_spectra/Figure_3/vp120113_164/164/audita.txt
- NMR_spectra/Figure_3/vp120113_164/164/fid
- NMR_spectra/Figure_3/vp120113_164/164/format.temp
- NMR_spectra/Figure_3/vp120113_164/164/pdata/
- NMR_spectra/Figure_3/vp120113_164/164/pdata/1/
- NMR_spectra/Figure_3/vp120113_164/164/pdata/1/1i
- NMR_spectra/Figure_3/vp120113_164/164/pdata/1/1r
- NMR_spectra/Figure_3/vp120113_164/164/pdata/1/assocs
- NMR_spectra/Figure_3/vp120113_164/164/pdata/1/auditp.txt
- NMR_spectra/Figure_3/vp120113_164/164/pdata/1/base_info
- NMR_spectra/Figure_3/vp120113_164/164/pdata/1/outd
- NMR_spectra/Figure_3/vp120113_164/164/pdata/1/proc
- NMR_spectra/Figure_3/vp120113_164/164/pdata/1/procs
- NMR_spectra/Figure_3/vp120113_164/164/pdata/1/title
- NMR_spectra/Figure_3/vp120113_164/164/pulseprogram
- NMR_spectra/Figure_3/vp120113_164/164/scon2
- NMR_spectra/Figure_3/vp120113_164/164/uxnmr.par
- NMR_spectra/Figure_3/vp120113_166/
- NMR_spectra/Figure_3/vp120113_166/166/
- NMR_spectra/Figure_3/vp120113_166/166/acqu
- NMR_spectra/Figure_3/vp120113_166/166/acqus
- NMR_spectra/Figure_3/vp120113_166/166/audita.txt
- NMR_spectra/Figure_3/vp120113_166/166/fid
- NMR_spectra/Figure_3/vp120113_166/166/format.temp
- NMR_spectra/Figure_3/vp120113_166/166/pdata/
- NMR_spectra/Figure_3/vp120113_166/166/pdata/1/
- NMR_spectra/Figure_3/vp120113_166/166/pdata/1/1i
- NMR_spectra/Figure_3/vp120113_166/166/pdata/1/1r
- NMR_spectra/Figure_3/vp120113_166/166/pdata/1/assocs
- NMR_spectra/Figure_3/vp120113_166/166/pdata/1/auditp.txt
- NMR_spectra/Figure_3/vp120113_166/166/pdata/1/base_info
- NMR_spectra/Figure_3/vp120113_166/166/pdata/1/outd
- NMR_spectra/Figure_3/vp120113_166/166/pdata/1/proc
- NMR_spectra/Figure_3/vp120113_166/166/pdata/1/procs
- NMR_spectra/Figure_3/vp120113_166/166/pdata/1/title
- NMR_spectra/Figure_3/vp120113_166/166/pulseprogram
- NMR_spectra/Figure_3/vp120113_166/166/scon2
- NMR_spectra/Figure_3/vp120113_166/166/uxnmr.par
- NMR_spectra/Figure_5/
- NMR_spectra/Figure_5/vp100630_16/
- NMR_spectra/Figure_5/vp100630_16/16/
- NMR_spectra/Figure_5/vp100630_16/16/acqu
- NMR_spectra/Figure_5/vp100630_16/16/acqus
- NMR_spectra/Figure_5/vp100630_16/16/audita.txt
- NMR_spectra/Figure_5/vp100630_16/16/fid
- NMR_spectra/Figure_5/vp100630_16/16/format.temp
- NMR_spectra/Figure_5/vp100630_16/16/pdata/
- NMR_spectra/Figure_5/vp100630_16/16/pdata/999/
- NMR_spectra/Figure_5/vp100630_16/16/pdata/999/1i
- NMR_spectra/Figure_5/vp100630_16/16/pdata/999/1r
- NMR_spectra/Figure_5/vp100630_16/16/pdata/999/assocs
- NMR_spectra/Figure_5/vp100630_16/16/pdata/999/auditp.txt
- NMR_spectra/Figure_5/vp100630_16/16/pdata/999/base_info
- NMR_spectra/Figure_5/vp100630_16/16/pdata/999/outd
- NMR_spectra/Figure_5/vp100630_16/16/pdata/999/proc
- NMR_spectra/Figure_5/vp100630_16/16/pdata/999/procs
- NMR_spectra/Figure_5/vp100630_16/16/pulseprogram
- NMR_spectra/Figure_5/vp100630_16/16/scon2
- NMR_spectra/Figure_5/vp100630_16/16/uxnmr.par
- NMR_spectra/Figure_5/vp100630_23/
- NMR_spectra/Figure_5/vp100630_23/23/
- NMR_spectra/Figure_5/vp100630_23/23/acqu
- NMR_spectra/Figure_5/vp100630_23/23/acqus
- NMR_spectra/Figure_5/vp100630_23/23/audita.txt
- NMR_spectra/Figure_5/vp100630_23/23/fid
- NMR_spectra/Figure_5/vp100630_23/23/format.temp
- NMR_spectra/Figure_5/vp100630_23/23/pdata/
- NMR_spectra/Figure_5/vp100630_23/23/pdata/999/
- NMR_spectra/Figure_5/vp100630_23/23/pdata/999/1i
- NMR_spectra/Figure_5/vp100630_23/23/pdata/999/1r
- NMR_spectra/Figure_5/vp100630_23/23/pdata/999/assocs
- NMR_spectra/Figure_5/vp100630_23/23/pdata/999/auditp.txt
- NMR_spectra/Figure_5/vp100630_23/23/pdata/999/base_info
- NMR_spectra/Figure_5/vp100630_23/23/pdata/999/outd
- NMR_spectra/Figure_5/vp100630_23/23/pdata/999/proc
- NMR_spectra/Figure_5/vp100630_23/23/pdata/999/procs
- NMR_spectra/Figure_5/vp100630_23/23/pulseprogram
- NMR_spectra/Figure_5/vp100630_23/23/scon2
- NMR_spectra/Figure_5/vp100630_23/23/uxnmr.par
- NMR_spectra/Figure_5/vp100630_25/
- NMR_spectra/Figure_5/vp100630_25/25/
- NMR_spectra/Figure_5/vp100630_25/25/acqu
- NMR_spectra/Figure_5/vp100630_25/25/acqus
- NMR_spectra/Figure_5/vp100630_25/25/audita.txt
- NMR_spectra/Figure_5/vp100630_25/25/fid
- NMR_spectra/Figure_5/vp100630_25/25/format.temp
- NMR_spectra/Figure_5/vp100630_25/25/pdata/
- NMR_spectra/Figure_5/vp100630_25/25/pdata/1/
- NMR_spectra/Figure_5/vp100630_25/25/pdata/1/1i
- NMR_spectra/Figure_5/vp100630_25/25/pdata/1/1r
- NMR_spectra/Figure_5/vp100630_25/25/pdata/1/assocs
- NMR_spectra/Figure_5/vp100630_25/25/pdata/1/auditp.txt
- NMR_spectra/Figure_5/vp100630_25/25/pdata/1/base_info
- NMR_spectra/Figure_5/vp100630_25/25/pdata/1/outd
- NMR_spectra/Figure_5/vp100630_25/25/pdata/1/proc
- NMR_spectra/Figure_5/vp100630_25/25/pdata/1/procs
- NMR_spectra/Figure_5/vp100630_25/25/pdata/1/title
- NMR_spectra/Figure_5/vp100630_25/25/pulseprogram
- NMR_spectra/Figure_5/vp100630_25/25/scon2
- NMR_spectra/Figure_5/vp100630_25/25/uxnmr.par
