# Supplementary material for: Looking at microbial metabolism by high-resolution 2H-NMR spectroscopy
Source: PeerJ. 2013 Jul 9;1:e101. doi: 10.7717/peerj.101 (PMC3709107; doi:10.7717/peerj.101)
Supplement: Supplemental Information 1 — Raw NMR data for spectra reported in Figs. 1, 3 and 5. These spectra were collected using the NMR spectrometer AVANCE 600 (BRUKER). Each folder contains a set of subfolders with the data related to individual spectra shown in corresponding figure. [file peerj-01-101-s001.zip › NMR_spectra/Figure_1/vp100624_11/11/audita.txt]

##TITLE= Audit trail, TOPSPIN		Version 2.1
##JCAMPDX= 5.01
##ORIGIN= Bruker BioSpin GmbH
##OWNER= nmrsu
$$ C:/Bruker/TOPSPIN/data/viktor/nmr/vp100624/11/audita.txt
##AUDIT TRAIL=  $$ (NUMBER, WHEN, WHO, WHERE, PROCESS, VERSION, WHAT)
(   1,<2010-06-25 07:19:27.031 +0200>,<nmrsu>,<AV600>,<go>,<TOPSPIN 2.1>,
      <created by zg
	started at 2010-06-25 07:14:36.718 +0200,
	POWCHK enabled, PULCHK disabled,
       configuration hash MD5:
       9C 78 F8 03 D9 5B 74 D9 B5 2C 25 DC 9E DB 6D F9
       data hash MD5: 32K
       40 B4 61 EA 11 0F 29 76 6F A4 D9 A3 15 EC E1 3E>)
##END=

$$ hash MD5
$$ 7B 85 21 5D EC 5C 7A B3 16 2B 16 4D 7E FE 18 D8
