# Supplementary material for: Looking at microbial metabolism by high-resolution 2H-NMR spectroscopy
Source: PeerJ. 2013 Jul 9;1:e101. doi: 10.7717/peerj.101 (PMC3709107; doi:10.7717/peerj.101)
Supplement: Supplemental Information 1 — Raw NMR data for spectra reported in Figs. 1, 3 and 5. These spectra were collected using the NMR spectrometer AVANCE 600 (BRUKER). Each folder contains a set of subfolders with the data related to individual spectra shown in corresponding figure. [file peerj-01-101-s001.zip › NMR_spectra/Figure_1/vp100624_11/11/pdata/1/auditp.txt]

##TITLE= Audit trail, TOPSPIN		Version 2.1
##JCAMPDX= 5.01
##ORIGIN= Bruker BioSpin GmbH
##OWNER= nmrsu
$$ C:/Bruker/TOPSPIN/data/viktor/nmr/vp100624/11/pdata/1/auditp.txt
##AUDIT TRAIL=  $$ (NUMBER, WHEN, WHO, WHERE, PROCESS, VERSION, WHAT)
(   1,<2010-06-25 07:19:27.031 +0200>,<nmrsu>,<AV600>,<go>,<TOPSPIN 2.1>,
      <created by zg
	started at 2010-06-25 07:14:36.718 +0200,
	POWCHK enabled, PULCHK disabled,
       configuration hash MD5:
       9C 78 F8 03 D9 5B 74 D9 B5 2C 25 DC 9E DB 6D F9
       data hash MD5: 32K
       40 B4 61 EA 11 0F 29 76 6F A4 D9 A3 15 EC E1 3E>)
(   2,<2011-08-04 09:31:14.140 +0200>,<nmrsu>,<AV600>,<proc1d>,<TOPSPIN 2.1>,
      <Start of raw data processing
       efp LB = 0 FT_mod = 6 PKNL = 1 PHC0 = 286.361 PHC1 = -21.9 SI = 64K 
       data hash MD5: 64K
       1F 09 F8 D7 00 9E C2 1D BE 10 7E 44 6A 7D 44 BB>)
(   3,<2011-08-04 09:31:19.515 +0200>,<nmrsu>,<AV600>,<proc1d>,<TOPSPIN 2.1>,
      <rv 
       data hash MD5: 64K
       28 08 61 E6 E6 70 F9 4F 82 56 25 70 83 9E 2E 10>)
(   4,<2011-08-04 09:32:00.703 +0200>,<nmrsu>,<AV600>,<proc1d>,<TOPSPIN 2.1>,
      <bcm 0 14083 15933 -4.690689e+004 1.143958e+001 1.488753e-003 0.000000e+000 0.000000e+000 
       data hash MD5: 64K
       40 4D 62 A7 17 6C B7 E6 15 1F D6 D0 EB 68 57 02>)
(   5,<2011-08-04 09:32:08.265 +0200>,<nmrsu>,<AV600>,<proc1d>,<TOPSPIN 2.1>,
      <rv 
       data hash MD5: 64K
       ED A8 E3 2E D3 27 47 30 F8 99 3A 24 9F B4 B9 46>)
(   6,<2011-08-04 09:35:07.625 +0200>,<nmrsu>,<AV600>,<proc1d>,<TOPSPIN 2.1>,
      <rv 
       data hash MD5: 64K
       40 4D 62 A7 17 6C B7 E6 15 1F D6 D0 EB 68 57 02>)
(   7,<2011-08-04 09:41:42.000 +0200>,<nmrsu>,<AV600>,<proc1d>,<TOPSPIN 2.1>,
      <rv 
       data hash MD5: 64K
       ED A8 E3 2E D3 27 47 30 F8 99 3A 24 9F B4 B9 46>)
(   8,<2011-08-04 10:08:07.437 +0200>,<nmrsu>,<AV600>,<proc1d>,<TOPSPIN 2.1>,
      <rv 
       data hash MD5: 64K
       40 4D 62 A7 17 6C B7 E6 15 1F D6 D0 EB 68 57 02>)
(   9,<2011-08-04 10:09:21.218 +0200>,<nmrsu>,<AV600>,<proc1d>,<TOPSPIN 2.1>,
      <bcm 0 18315 10955 3.216473e+004 -3.914770e+000 0.000000e+000 0.000000e+000 0.000000e+000 
       data hash MD5: 64K
       21 26 54 17 4C B8 D4 22 00 01 AC 4B 6F DB 59 AC>)
(  10,<2011-08-04 10:09:23.203 +0200>,<nmrsu>,<AV600>,<proc1d>,<TOPSPIN 2.1>,
      <rv 
       data hash MD5: 64K
       89 79 29 D3 31 B4 9D 09 E7 15 D0 C4 65 78 FE B8>)
(  11,<2012-09-17 11:57:53.718 +0100>,<nmrsu>,<AV600>,<proc1d>,<TOPSPIN 2.1>,
      <bcm 0 21897 11216 -5.591762e+004 1.628604e+001 0.000000e+000 0.000000e+000 2.025834e-011 
       data hash MD5: 64K
       E9 5C 95 56 D3 91 ED 5D FD 70 04 1E AE 53 D2 E8>)
(  12,<2012-09-17 11:58:13.359 +0100>,<nmrsu>,<AV600>,<proc1d>,<TOPSPIN 2.1>,
      <bcm 0 27983 5109 0.000000e+000 1.459323e+001 2.742122e-002 -2.236350e-006 0.000000e+000 
       data hash MD5: 64K
       04 24 D1 94 33 FE 67 42 31 AF E4 25 54 80 30 0F>)
(  13,<2012-09-17 11:58:23.921 +0100>,<nmrsu>,<AV600>,<proc1d>,<TOPSPIN 2.1>,
      <bcm 0 30512 2573 0.000000e+000 0.000000e+000 8.108496e-002 0.000000e+000 0.000000e+000 
       data hash MD5: 64K
       F2 1C 45 A4 D4 2C 95 5F 84 67 17 BC 37 BE 94 60>)
(  14,<2012-09-17 11:58:38.343 +0100>,<nmrsu>,<AV600>,<proc1d>,<TOPSPIN 2.1>,
      <bcm 0 31394 1685 0.000000e+000 0.000000e+000 6.932526e-001 0.000000e+000 8.878897e-008 
       data hash MD5: 64K
       EF B0 11 63 C3 C8 DA B3 62 AA 8A A6 B7 0E F8 90>)
(  15,<2012-09-17 12:02:29.734 +0100>,<nmrsu>,<AV600>,<proc1d>,<TOPSPIN 2.1>,
      <bcm 0 22086 13790 0.000000e+000 6.487904e+000 -5.488920e-004 -3.468602e-007 3.463695e-011 
       data hash MD5: 64K
       8A 1C F3 0F BC 20 0F 2F C2 75 A3 BD 1B CF 5C 3C>)
(  16,<2012-09-17 12:02:41.656 +0100>,<nmrsu>,<AV600>,<proc1d>,<TOPSPIN 2.1>,
      <bcm 0 31520 4192 0.000000e+000 0.000000e+000 2.545635e-002 0.000000e+000 0.000000e+000 
       data hash MD5: 64K
       23 89 42 67 72 3B 7D 61 C5 63 F8 DA FF C6 2C 55>)
##END=

$$ hash MD5
$$ 8B C8 D7 DD 49 3D 87 84 7B D7 6F 44 1D 52 F6 8D
