# Supplementary material for: Looking at microbial metabolism by high-resolution 2H-NMR spectroscopy
Source: PeerJ. 2013 Jul 9;1:e101. doi: 10.7717/peerj.101 (PMC3709107; doi:10.7717/peerj.101)
Supplement: Supplemental Information 1 — Raw NMR data for spectra reported in Figs. 1, 3 and 5. These spectra were collected using the NMR spectrometer AVANCE 600 (BRUKER). Each folder contains a set of subfolders with the data related to individual spectra shown in corresponding figure. [file peerj-01-101-s001.zip › NMR_spectra/Figure_1/vp100624_11/11/shimvalues]

# Fri Jun 25 07:19:24 2010
#$$PROBEID=1
#$$PROBEINFO=5 mm PABBI 1H-BB Z-GRD Z856801/0002
#$$PICSINFO=Z856801_0002_01.par
#
# Active Shim Gradients
#
Z           		1631            
Z2          		-3560           
Z3          		-107            
Z4          		-2622           
Z5          		-911            
Z6          		1997            
Z7          		-12             
Z8          		0               
X           		-2674           
XZ          		-3875           
XZ2         		-623            
XZ3         		-685            
XZ4         		-656            
XZ5         		24885           
Y           		-1673           
YZ          		-2234           
YZ2         		1902            
YZ3         		141             
YZ4         		-744            
YZ5         		12037           
XY          		-2750           
XYZ         		3722            
XYZ2        		-3246           
XYZ3        		248             
XYZ4        		1343            
XYZ5        		0               
(X2-Y2)     		-2830           
(X2-Y2)Z    		4737            
(X2-Y2)Z2   		4667            
(X2-Y2)Z3   		-355            
(X2-Y2)Z4   		-6110           
(X2-Y2)Z5   		0               
X3          		-13881          
X3Z         		7822            
Y3          		10281           
Y3Z         		-54             
#
# Lock Parameter
#
LOCKPHASE		9.100   
LOCKPOWER		-8.100  
LOCKGAIN		115.200 
LOCKDC		-80.000 
LOCKSHIFT		4.700   
FIELD		-4855.998
LOOPGAIN		5.000   
LOOPTIME		0.250   
LOOPFILTER		500.000 
#
IEEE64_VERSION_CODE 1
#
# Shim currents 
#
SHIM_SETTING [1 ]  633.66769378    
SHIM_SETTING [2 ]  -4378.93408792  
SHIM_SETTING [3 ]  -794.81564670   
SHIM_SETTING [4 ]  -22.13647165    
SHIM_SETTING [5 ]  -1201.10630217  
SHIM_SETTING [6 ]  420.96011448    
SHIM_SETTING [7 ]  -2912.25584199  
SHIM_SETTING [8 ]  -1411.86944925  
SHIM_SETTING [9 ]  -1502.98977932  
SHIM_SETTING [10]  -731.33185877   
SHIM_SETTING [11]  0.00000000      
SHIM_SETTING [12]  10335.00000000  
SHIM_SETTING [13]  10227.00000000  
SHIM_SETTING [14]  -10525.72700000 
SHIM_SETTING [15]  706.36105974    
SHIM_SETTING [16]  -7579.66325872  
SHIM_SETTING [17]  2772.26819049   
SHIM_SETTING [18]  -6002.42858867  
SHIM_SETTING [19]  22133.22069771  
SHIM_SETTING [20]  -25295.97941648 
SHIM_SETTING [21]  4474.50783106   
SHIM_SETTING [22]  -4475.31865698  
SHIM_SETTING [23]  3425.72655638   
SHIM_SETTING [24]  -3702.09575864  
SHIM_SETTING [25]  -6016.87419106  
SHIM_SETTING [26]  -7423.96151971  
SHIM_SETTING [27]  -2938.84400000  
SHIM_SETTING [28]  2009.93923001   
SHIM_SETTING [29]  1815.77661692   
SHIM_SETTING [30]  -342.87382990   
SHIM_SETTING [31]  -678.77658802   
SHIM_SETTING [32]  -2132.13486320  
SHIM_SETTING [33]  -496.80033375   
SHIM_SETTING [34]  -8306.26349178  
SHIM_SETTING [35]  751.30417128    
SHIM_SETTING [36]  -4182.84240090  
SHIM_SETTING [37]  -13682.99300838 
SHIM_SETTING [38]  9798.15644428   
SHIM_SETTING [39]  -3635.10950193  
SHIM_SETTING [40]  0.00000000      
