# Supplementary material for: Looking at microbial metabolism by high-resolution 2H-NMR spectroscopy
Source: PeerJ. 2013 Jul 9;1:e101. doi: 10.7717/peerj.101 (PMC3709107; doi:10.7717/peerj.101)
Supplement: Supplemental Information 1 — Raw NMR data for spectra reported in Figs. 1, 3 and 5. These spectra were collected using the NMR spectrometer AVANCE 600 (BRUKER). Each folder contains a set of subfolders with the data related to individual spectra shown in corresponding figure. [file peerj-01-101-s001.zip › NMR_spectra/Figure_1/vp100624_1/1/pdata/1/auditp.txt]

##TITLE= Audit trail, TOPSPIN		Version 2.1
##JCAMPDX= 5.01
##ORIGIN= Bruker BioSpin GmbH
##OWNER= nmrsu
$$ C:/Bruker/TOPSPIN/data/viktor/nmr/vp100624/1/pdata/1/auditp.txt
##AUDIT TRAIL=  $$ (NUMBER, WHEN, WHO, WHERE, PROCESS, VERSION, WHAT)
(   1,<2010-06-24 11:22:14.046 +0200>,<nmrsu>,<AV600>,<go>,<TOPSPIN 2.1>,
      <created by zg
	started at 2010-06-24 11:17:26.875 +0200,
	POWCHK enabled, PULCHK disabled,
       configuration hash MD5:
       9C 78 F8 03 D9 5B 74 D9 B5 2C 25 DC 9E DB 6D F9
       data hash MD5: 32K
       2B 8E C9 82 FB 5C 97 DA D4 07 04 1B D1 F0 C3 E0>)
(   2,<2010-06-24 11:23:20.796 +0200>,<nmrsu>,<AV600>,<proc1d>,<TOPSPIN 2.1>,
      <Start of raw data processing
       efp LB = 0 FT_mod = 6 PKNL = 1 PHC0 = 299.311 PHC1 = -21.9 SI = 64K 
       data hash MD5: 64K
       0F EB 61 54 85 0B 3F 53 04 9F 4C AA BD 8A 19 82>)
(   3,<2010-06-24 11:23:32.625 +0200>,<nmrsu>,<AV600>,<proc1d>,<TOPSPIN 2.1>,
      <pk fgphup PHC0 = -2.15 PHC1 = 0 
       data hash MD5: 64K
       D5 BB FF C5 5B 00 C8 86 98 3E A3 6D 4D D0 32 88>)
(   4,<2010-06-24 11:59:06.906 +0200>,<nmrsu>,<AV600>,<proc1d>,<TOPSPIN 2.1>,
      <pk fgphup PHC0 = -0.35 PHC1 = 0 
       data hash MD5: 64K
       06 4F 6A 61 DC 73 96 D2 80 16 86 1B 44 28 A2 BC>)
(   5,<2010-07-01 12:23:08.562 +0200>,<nmrsu>,<AV600>,<proc1d>,<TOPSPIN 2.1>,
      <bcm 0 10986 43691 -9.310256e+004 9.470810e-001 0.000000e+000 0.000000e+000 0.000000e+000 
       data hash MD5: 64K
       63 2C 86 DD 34 03 D6 FE D7 EC B8 67 E4 7A 10 FD>)
(   6,<2011-03-01 10:21:49.593 +0100>,<nmrsu>,<AV600>,<proc1d>,<TOPSPIN 2.1>,
      <bcm 0 33309 13901 1.956832e+005 3.255286e+001 0.000000e+000 -4.188738e-007 1.572138e-011 
       data hash MD5: 64K
       CE BA 78 8B 66 5F EC 69 6C 11 46 6D 16 7A 40 48>)
(   7,<2011-08-04 10:08:28.703 +0200>,<nmrsu>,<AV600>,<proc1d>,<TOPSPIN 2.1>,
      <rv 
       data hash MD5: 64K
       6C 4A 42 B6 69 4D 7C 17 65 63 07 2F 8C 10 EA 77>)
(   8,<2011-08-04 10:13:10.484 +0200>,<nmrsu>,<AV600>,<proc1d>,<TOPSPIN 2.1>,
      <rv 
       data hash MD5: 64K
       CE BA 78 8B 66 5F EC 69 6C 11 46 6D 16 7A 40 48>)
(   9,<2011-08-09 10:47:37.921 +0200>,<nmrsu>,<AV600>,<proc1d>,<TOPSPIN 2.1>,
      <bcm 0 22049 11009 4.827319e+004 1.014005e+001 0.000000e+000 0.000000e+000 4.847374e-011 
       data hash MD5: 64K
       C4 E9 E6 C9 0F 94 70 53 EE DF FC F4 72 5E 59 23>)
(  10,<2011-08-09 10:47:53.781 +0200>,<nmrsu>,<AV600>,<proc1d>,<TOPSPIN 2.1>,
      <bcm 0 28033 4987 0.000000e+000 0.000000e+000 1.164605e-002 1.556854e-006 0.000000e+000 
       data hash MD5: 64K
       A7 DA 4A D3 3B 43 DC 55 63 87 C7 89 9E 75 09 88>)
(  11,<2012-09-17 11:59:36.000 +0100>,<nmrsu>,<AV600>,<proc1d>,<TOPSPIN 2.1>,
      <bcm 0 32910 14223 0.000000e+000 -1.127028e+001 2.524617e-003 -6.089500e-008 -4.372540e-012 
       data hash MD5: 64K
       2F 54 5B DA 85 2B 15 0F 7F AB 04 1B 60 4A A6 8D>)
(  12,<2012-09-17 11:59:47.109 +0100>,<nmrsu>,<AV600>,<proc1d>,<TOPSPIN 2.1>,
      <bcm 0 45862 1239 0.000000e+000 0.000000e+000 0.000000e+000 9.799716e-006 0.000000e+000 
       data hash MD5: 64K
       46 B0 30 78 F9 F1 A8 85 12 9E CD 55 0E 9B DF 62>)
##END=

$$ hash MD5
$$ 58 D3 96 88 73 D9 D1 5C 4E D2 13 2B EF F7 7A C5
