# Supplementary material for: Looking at microbial metabolism by high-resolution 2H-NMR spectroscopy
Source: PeerJ. 2013 Jul 9;1:e101. doi: 10.7717/peerj.101 (PMC3709107; doi:10.7717/peerj.101)
Supplement: Supplemental Information 1 — Raw NMR data for spectra reported in Figs. 1, 3 and 5. These spectra were collected using the NMR spectrometer AVANCE 600 (BRUKER). Each folder contains a set of subfolders with the data related to individual spectra shown in corresponding figure. [file peerj-01-101-s001.zip › NMR_spectra/Figure_1/vp120113_120/120/shimvalues]

# Sat Feb 11 10:15:51 2012
#$$PROBEID=1
#$$PROBEINFO=5 mm PABBI 1H-BB Z-GRD Z856801/0002
#$$PICSINFO=Z856801_0002_01.par
#
# Active Shim Gradients
#
Z           		2062            
Z2          		-4023           
Z3          		-83             
Z4          		-2482           
Z5          		-697            
Z6          		261             
Z7          		-12             
Z8          		0               
X           		-2501           
XZ          		-3974           
XZ2         		-355            
XZ3         		225             
XZ4         		-2542           
XZ5         		14765           
Y           		-2760           
YZ          		-2096           
YZ2         		2247            
YZ3         		-2969           
YZ4         		-1545           
YZ5         		45620           
XY          		-2604           
XYZ         		3164            
XYZ2        		-6928           
XYZ3        		1987            
XYZ4        		21915           
XYZ5        		0               
(X2-Y2)     		-2703           
(X2-Y2)Z    		4700            
(X2-Y2)Z2   		2564            
(X2-Y2)Z3   		48              
(X2-Y2)Z4   		5552            
(X2-Y2)Z5   		0               
X3          		-12959          
X3Z         		5553            
Y3          		11031           
Y3Z         		-1900           
#
# Lock Parameter
#
LOCKPHASE		69.900  
LOCKPOWER		-5.000  
LOCKGAIN		122.900 
LOCKDC		-80.000 
LOCKSHIFT		4.700   
FIELD		2304.813
LOOPGAIN		-10.000 
LOOPTIME		0.100   
LOOPFILTER		100.000 
#
IEEE64_VERSION_CODE 1
#
# Shim currents 
#
SHIM_SETTING [1 ]  878.94901959    
SHIM_SETTING [2 ]  -4479.84299058  
SHIM_SETTING [3 ]  -560.02963883   
SHIM_SETTING [4 ]  1571.47314597   
SHIM_SETTING [5 ]  -1274.61250765  
SHIM_SETTING [6 ]  -144.63421672   
SHIM_SETTING [7 ]  -4553.48889234  
SHIM_SETTING [8 ]  -3362.61369748  
SHIM_SETTING [9 ]  -2070.98022015  
SHIM_SETTING [10]  -1417.64810784  
SHIM_SETTING [11]  0.00000000      
SHIM_SETTING [12]  12931.64400000  
SHIM_SETTING [13]  9130.65000000   
SHIM_SETTING [14]  -8978.68700000  
SHIM_SETTING [15]  -2806.07590826  
SHIM_SETTING [16]  -5514.09890826  
SHIM_SETTING [17]  1440.75501498   
SHIM_SETTING [18]  -898.94001498   
SHIM_SETTING [19]  11186.87269549  
SHIM_SETTING [20]  -17252.35602843 
SHIM_SETTING [21]  8127.81900000   
SHIM_SETTING [22]  -1342.95500000  
SHIM_SETTING [23]  -6849.79400000  
SHIM_SETTING [24]  -13415.95500000 
SHIM_SETTING [25]  3370.78100000   
SHIM_SETTING [26]  1174.63300000   
SHIM_SETTING [27]  -3591.81900000  
SHIM_SETTING [28]  9869.39703670   
SHIM_SETTING [29]  19255.46500000  
SHIM_SETTING [30]  13867.92800000  
SHIM_SETTING [31]  9489.25246070   
SHIM_SETTING [32]  -12239.28796330 
SHIM_SETTING [33]  6191.71500000   
SHIM_SETTING [34]  -3071.73400000  
SHIM_SETTING [35]  -18471.35100000 
SHIM_SETTING [36]  -20420.19300000 
SHIM_SETTING [37]  -46329.44537483 
SHIM_SETTING [38]  39972.60256424  
SHIM_SETTING [39]  -14821.56146070 
SHIM_SETTING [40]  0.00000000      
