# Supplementary material for: Looking at microbial metabolism by high-resolution 2H-NMR spectroscopy
Source: PeerJ. 2013 Jul 9;1:e101. doi: 10.7717/peerj.101 (PMC3709107; doi:10.7717/peerj.101)
Supplement: Supplemental Information 1 — Raw NMR data for spectra reported in Figs. 1, 3 and 5. These spectra were collected using the NMR spectrometer AVANCE 600 (BRUKER). Each folder contains a set of subfolders with the data related to individual spectra shown in corresponding figure. [file peerj-01-101-s001.zip › NMR_spectra/Figure_3/vp100611_22/22/pdata/1/assocs]

##TITLE= Parameter file, TOPSPIN		Version 2.1
##JCAMPDX= 5.0
##DATATYPE= Parameter Values
##NPOINTS= 7	$$ modification sequence number
##ORIGIN= Bruker BioSpin GmbH
##OWNER= nmrsu
$$ 2012-09-19 09:27:00.781 +0100  nmrsu@AV600
$$ C:/Bruker/TOPSPIN/data/viktor/nmr/vp100611/22/pdata/1/assocs
$$ process C:\Bruker\TOPSPIN\prog\mod\dataserver.exe
##$MULTDISP= <C:/Bruker/TOPSPIN/data/viktor/nmr/vp100624/60/pdata/1|C:/Bruker/TOPSPIN/data/viktor/nmr/vp120113/166/pdata/1|C:/Bruker/TOPSPIN/data/viktor/nmr/vp120113/164/pdata/1>
##END=
