# Supplementary material for: Looking at microbial metabolism by high-resolution 2H-NMR spectroscopy
Source: PeerJ. 2013 Jul 9;1:e101. doi: 10.7717/peerj.101 (PMC3709107; doi:10.7717/peerj.101)
Supplement: Supplemental Information 1 — Raw NMR data for spectra reported in Figs. 1, 3 and 5. These spectra were collected using the NMR spectrometer AVANCE 600 (BRUKER). Each folder contains a set of subfolders with the data related to individual spectra shown in corresponding figure. [file peerj-01-101-s001.zip › NMR_spectra/Figure_3/vp100611_22/22/pdata/1/auditp.txt]

##TITLE= Audit trail, TOPSPIN		Version 2.1
##JCAMPDX= 5.01
##ORIGIN= Bruker BioSpin GmbH
##OWNER= nmrsu
$$ C:/Bruker/TOPSPIN/data/viktor/nmr/vp100611/22/pdata/1/auditp.txt
##AUDIT TRAIL=  $$ (NUMBER, WHEN, WHO, WHERE, PROCESS, VERSION, WHAT)
(   1,<2010-06-16 15:58:35.140 +0200>,<nmrsu>,<AV600>,<go>,<TOPSPIN 2.1>,
      <created by zg
	started at 2010-06-16 15:20:39.484 +0200,
	POWCHK enabled, PULCHK disabled,
       configuration hash MD5:
       91 7A EE 05 96 73 22 95 2F D8 2C 03 EB 35 10 62
       data hash MD5: 8K
       2D AD 39 39 01 F1 F3 4D C0 49 DD D0 1B E6 CB D4>)
(   2,<2010-06-16 17:41:46.421 +0200>,<nmrsu>,<AV600>,<proc1d>,<TOPSPIN 2.1>,
      <Start of raw data processing
       efp LB = 1 FT_mod = 6 PKNL = 1 PHC0 = 55.17798 PHC1 = -9.5875 SI = 16K 
       data hash MD5: 16K
       2A 3C 48 11 CD 1E 0A C0 C6 FE 11 41 8E C7 28 9B>)
(   3,<2010-06-16 17:42:12.328 +0200>,<nmrsu>,<AV600>,<proc1d>,<TOPSPIN 2.1>,
      <pk fgphup PHC0 = 4.375 PHC1 = 0 
       data hash MD5: 16K
       4B 53 E3 13 3F 84 E1 4C 07 74 94 FE C3 85 82 15>)
(   4,<2010-06-16 17:45:28.140 +0200>,<nmrsu>,<AV600>,<proc1d>,<TOPSPIN 2.1>,
      <bcm 0 4939 3256 -4.058669e+004 3.936379e+000 9.822813e-003 -7.426054e-007 6.462066e-010 
       data hash MD5: 16K
       97 1B DE 1A DE CD C4 D7 EB 9C 4D A1 9D A5 A4 3F>)
(   5,<2010-06-16 17:45:46.062 +0200>,<nmrsu>,<AV600>,<proc1d>,<TOPSPIN 2.1>,
      <bcm 0 7262 921 0.000000e+000 9.277489e+000 1.460625e-001 2.242152e-004 3.562647e-007 
       data hash MD5: 16K
       9A E3 EE C9 47 8F 92 BF 32 3D 83 22 A4 A8 65 73>)
(   6,<2010-06-16 17:46:09.437 +0200>,<nmrsu>,<AV600>,<proc1d>,<TOPSPIN 2.1>,
      <bcm 0 7619 558 0.000000e+000 0.000000e+000 1.783754e-001 3.442592e-004 5.420363e-006 
       data hash MD5: 16K
       1A D5 60 DC 6A B2 67 95 52 24 4A DA 08 E2 11 F1>)
(   7,<2010-06-16 17:46:35.484 +0200>,<nmrsu>,<AV600>,<proc1d>,<TOPSPIN 2.1>,
      <bcm 0 7919 250 0.000000e+000 2.734261e+002 3.417827e-001 2.460835e-003 2.263968e-004 
       data hash MD5: 16K
       66 2A B7 D8 42 36 44 76 6B 81 41 D5 75 30 64 B4>)
(   8,<2010-06-16 17:46:43.515 +0200>,<nmrsu>,<AV600>,<proc1d>,<TOPSPIN 2.1>,
      <rv 
       data hash MD5: 16K
       F9 B6 AA 53 2D 40 E7 4F 03 53 F0 A1 3A B7 DB 94>)
(   9,<2010-06-16 17:47:09.406 +0200>,<nmrsu>,<AV600>,<proc1d>,<TOPSPIN 2.1>,
      <bcm 0 4734 3397 -4.272283e+004 5.030655e+000 3.702277e-004 0.000000e+000 7.699971e-010 
       data hash MD5: 16K
       34 87 04 DF B3 A8 14 8C A0 05 7B 8A AD 7F 84 71>)
(  10,<2010-06-16 17:47:35.921 +0200>,<nmrsu>,<AV600>,<proc1d>,<TOPSPIN 2.1>,
      <bcm 0 6296 1819 0.000000e+000 1.644089e+001 7.747220e-003 -6.388582e-006 1.990212e-008 
       data hash MD5: 16K
       5A ED 75 A1 E2 60 A1 A6 3D 39 11 6C 50 E3 F0 31>)
(  11,<2010-06-16 17:47:51.812 +0200>,<nmrsu>,<AV600>,<proc1d>,<TOPSPIN 2.1>,
      <bcm 0 6883 1209 0.000000e+000 0.000000e+000 0.000000e+000 2.804395e-004 1.059817e-007 
       data hash MD5: 16K
       56 4A 42 51 A8 56 C2 75 07 62 16 ED FA E8 C9 0F>)
(  12,<2010-06-16 17:48:18.015 +0200>,<nmrsu>,<AV600>,<proc1d>,<TOPSPIN 2.1>,
      <bcm 0 7395 685 0.000000e+000 0.000000e+000 -5.098788e-001 4.891434e-003 5.510819e-006 
       data hash MD5: 16K
       5B CB 53 69 0E 7E 3E 2F 91 B1 2A 03 E2 9E 3B 87>)
(  13,<2010-06-16 17:48:51.937 +0200>,<nmrsu>,<AV600>,<proc1d>,<TOPSPIN 2.1>,
      <bcm 0 7692 377 0.000000e+000 1.359878e+002 1.803552e+000 3.795272e-002 3.003191e-004 
       data hash MD5: 16K
       DC 92 95 C8 62 C0 47 19 4C 9C 1B 23 58 D8 95 14>)
(  14,<2010-06-16 17:49:13.015 +0200>,<nmrsu>,<AV600>,<proc1d>,<TOPSPIN 2.1>,
      <bcm 0 7821 241 0.000000e+000 0.000000e+000 1.176917e+001 1.416208e-001 3.059770e-003 
       data hash MD5: 16K
       8C 42 65 9C 42 90 10 87 87 4A 74 9E FA 4C 80 1B>)
(  15,<2010-06-16 17:49:28.750 +0200>,<nmrsu>,<AV600>,<proc1d>,<TOPSPIN 2.1>,
      <bcm 0 7877 179 0.000000e+000 0.000000e+000 1.493386e+001 6.555165e-001 4.194773e-003 
       data hash MD5: 16K
       B2 85 90 BC 9E 76 0B F4 C0 F3 AD 49 50 24 D9 15>)
(  16,<2010-06-16 17:49:56.562 +0200>,<nmrsu>,<AV600>,<proc1d>,<TOPSPIN 2.1>,
      <bcm 0 7910 144 0.000000e+000 0.000000e+000 8.241288e+001 0.000000e+000 2.654890e-002 
       data hash MD5: 16K
       4E C0 67 B6 28 AE 89 06 3F E4 9E 52 8D 0B 0B 15>)
(  17,<2010-06-16 17:50:15.968 +0200>,<nmrsu>,<AV600>,<proc1d>,<TOPSPIN 2.1>,
      <bcm 0 7928 118 0.000000e+000 0.000000e+000 1.276408e+002 0.000000e+000 1.110613e-001 
       data hash MD5: 16K
       D7 2E 60 55 53 88 5F 36 A6 F5 42 5F 0F 6B 2C 47>)
(  18,<2010-06-16 17:50:35.593 +0200>,<nmrsu>,<AV600>,<proc1d>,<TOPSPIN 2.1>,
      <bcm 0 7947 96 0.000000e+000 0.000000e+000 2.966864e+001 5.640131e+000 3.541178e-002 
       data hash MD5: 16K
       10 B0 FB 4D E4 E4 EC E7 FD 0A 3F 6B F9 23 C1 D5>)
(  19,<2010-06-16 17:50:42.343 +0200>,<nmrsu>,<AV600>,<proc1d>,<TOPSPIN 2.1>,
      <rv 
       data hash MD5: 16K
       14 2E D5 AA 94 19 23 E3 FD A7 0C B3 63 93 74 24>)
##END=

$$ hash MD5
$$ 6F 7C 30 50 6A 37 EC 20 E3 C3 76 76 80 5A 21 D9
