# Supplementary material for: Looking at microbial metabolism by high-resolution 2H-NMR spectroscopy
Source: PeerJ. 2013 Jul 9;1:e101. doi: 10.7717/peerj.101 (PMC3709107; doi:10.7717/peerj.101)
Supplement: Supplemental Information 1 — Raw NMR data for spectra reported in Figs. 1, 3 and 5. These spectra were collected using the NMR spectrometer AVANCE 600 (BRUKER). Each folder contains a set of subfolders with the data related to individual spectra shown in corresponding figure. [file peerj-01-101-s001.zip › NMR_spectra/Figure_3/vp100611_22/22/pulseprogram]

# 1 "C:/Bruker/TOPSPIN/exp/stan/nmr/lists/pp/zg2h.2"
;zg2h
;avance-version (07/04/03)
;1D sequence
;using 2H lockswitch unit or BSMS 2H-TX board
;staying in pulse mode for entire experiment
;
;$CLASS=HighRes
;$DIM=1D
;$TYPE=
;$SUBTYPE=
;$COMMENT=


# 1 "C:/Bruker/TOPSPIN/exp/stan/nmr/lists/pp/Avance.incl" 1
;Avance3.incl
;   for AV III
;
;avance-version (07/12/14)
;
;$CLASS=HighRes Incl
;$COMMENT=


;$Id: Avance3.incl,v 1.6.2.2 2007/12/14 16:06:46 ber Exp $
# 14 "C:/Bruker/TOPSPIN/exp/stan/nmr/lists/pp/zg2h.2" 2

# 1 "C:/Bruker/TOPSPIN/exp/stan/nmr/lists/pp/Sysconf.incl" 1
;Sysconf.incl
;
;version 06/12/18
;
;$CLASS=HighRes Incl
;$COMMENT=


;$Id: Sysconf.incl,v 1.10 2007/01/22 13:31:46 ber Exp $
# 15 "C:/Bruker/TOPSPIN/exp/stan/nmr/lists/pp/zg2h.2" 2


"d11=30m"


"acqt0=-p1*2/3.1416"


# 1 "mc_line 24 file C:/Bruker/TOPSPIN/exp/stan/nmr/lists/pp/zg2h.2 expanding definition part of mc command before ze"
define delay MCWRK
define delay MCREST
"MCWRK = 0.333333*30m"
"MCREST = d1 - 30m"
    dccorr
# 24 "C:/Bruker/TOPSPIN/exp/stan/nmr/lists/pp/zg2h.2"
1 ze
# 1 "mc_line 24 file C:/Bruker/TOPSPIN/exp/stan/nmr/lists/pp/zg2h.2 expanding definition of mc command after ze"
# 25 "C:/Bruker/TOPSPIN/exp/stan/nmr/lists/pp/zg2h.2"
  d11 setnmr4|28
  d11 h2pulse       ;setnmr4|24 or interleave_incr

# 1 "mc_line 28 file C:/Bruker/TOPSPIN/exp/stan/nmr/lists/pp/zg2h.2 expanding start label for mc command"
2 MCWRK  * 2
LBLF0, MCWRK
  MCREST
# 29 "C:/Bruker/TOPSPIN/exp/stan/nmr/lists/pp/zg2h.2"
  p1:f1 ph1
  go=2 ph31
# 1 "mc_line 31 file C:/Bruker/TOPSPIN/exp/stan/nmr/lists/pp/zg2h.2 expanding mc command in line"
  MCWRK wr #0
  MCWRK zd 
  lo to LBLF0 times td0

  MCWRK
# 32 "C:/Bruker/TOPSPIN/exp/stan/nmr/lists/pp/zg2h.2"

  d11 h2lock         ;setnmr4^24 or interleave_incr
  d11 setnmr4^28
exit


ph1=0 2 2 0 1 3 3 1
ph2=0 2 2 0 1 3 3 1
ph3=2 0 0 2 3 1 1 3
ph31=0 2 2 0 1 3 3 1


;pl1 : f1 channel - power level for pulse (default)
;p1 : f1 channel -  90 degree high power pulse
;d1 : relaxation delay; 1-5 * T1
;d11: delay for disk I/O                             [30 msec]
;NS: 1 * n, total number of scans: NS * TD0

;locnuc: off


;$Id: zg2h.2,v 1.2 2007/04/11 13:34:31 ber Exp $
