# Supplementary material for: Looking at microbial metabolism by high-resolution 2H-NMR spectroscopy
Source: PeerJ. 2013 Jul 9;1:e101. doi: 10.7717/peerj.101 (PMC3709107; doi:10.7717/peerj.101)
Supplement: Supplemental Information 1 — Raw NMR data for spectra reported in Figs. 1, 3 and 5. These spectra were collected using the NMR spectrometer AVANCE 600 (BRUKER). Each folder contains a set of subfolders with the data related to individual spectra shown in corresponding figure. [file peerj-01-101-s001.zip › NMR_spectra/Figure_3/vp100624_60/60/audita.txt]

##TITLE= Audit trail, TOPSPIN		Version 2.1
##JCAMPDX= 5.01
##ORIGIN= Bruker BioSpin GmbH
##OWNER= nmrsu
$$ C:\Bruker\TOPSPIN/data/viktor/nmr/vp100624/60/audita.txt
##AUDIT TRAIL=  $$ (NUMBER, WHEN, WHO, WHERE, PROCESS, VERSION, WHAT)
(   1,<2010-06-30 09:18:57.468 +0200>,<nmrsu>,<AV600>,<go>,<TOPSPIN 2.1>,
      <created by zg
	started at 2010-06-30 08:40:59.203 +0200,
	POWCHK enabled, PULCHK disabled,
       configuration hash MD5:
       9C 78 F8 03 D9 5B 74 D9 B5 2C 25 DC 9E DB 6D F9
       data hash MD5: 8K
       07 BE 36 33 6F E0 53 74 6C 6A B9 9E 9A C7 0E FD>)
##END=

$$ hash MD5
$$ 8D 52 DF 5B 35 98 A8 87 2A FE 68 BF DB 46 69 EA
