# Supplementary material for: Looking at microbial metabolism by high-resolution 2H-NMR spectroscopy
Source: PeerJ. 2013 Jul 9;1:e101. doi: 10.7717/peerj.101 (PMC3709107; doi:10.7717/peerj.101)
Supplement: Supplemental Information 1 — Raw NMR data for spectra reported in Figs. 1, 3 and 5. These spectra were collected using the NMR spectrometer AVANCE 600 (BRUKER). Each folder contains a set of subfolders with the data related to individual spectra shown in corresponding figure. [file peerj-01-101-s001.zip › NMR_spectra/Figure_3/vp100624_60/60/pdata/1/auditp.txt]

##TITLE= Audit trail, TOPSPIN		Version 2.1
##JCAMPDX= 5.01
##ORIGIN= Bruker BioSpin GmbH
##OWNER= nmrsu
$$ C:\Bruker\TOPSPIN/data/viktor/nmr/vp100624/60/pdata/1/auditp.txt
##AUDIT TRAIL=  $$ (NUMBER, WHEN, WHO, WHERE, PROCESS, VERSION, WHAT)
(   1,<2010-06-30 09:18:57.468 +0200>,<nmrsu>,<AV600>,<go>,<TOPSPIN 2.1>,
      <created by zg
	started at 2010-06-30 08:40:59.203 +0200,
	POWCHK enabled, PULCHK disabled,
       configuration hash MD5:
       9C 78 F8 03 D9 5B 74 D9 B5 2C 25 DC 9E DB 6D F9
       data hash MD5: 8K
       07 BE 36 33 6F E0 53 74 6C 6A B9 9E 9A C7 0E FD>)
(   2,<2010-06-30 09:19:06.750 +0200>,<nmrsu>,<AV600>,<proc1d>,<TOPSPIN 2.1>,
      <Start of raw data processing
       efp LB = 0 FT_mod = 6 PKNL = 1 PHC0 = 78.73336 PHC1 = -42.7875 SI = 16K 
       data hash MD5: 16K
       97 67 33 E6 AF 6C 98 FD 1D A6 63 06 B1 B6 31 45>)
(   3,<2010-06-30 09:21:07.781 +0200>,<nmrsu>,<AV600>,<proc1d>,<TOPSPIN 2.1>,
      <bcm 0 3896 4409 -1.500612e+005 0.000000e+000 6.471423e-004 4.403327e-007 3.210150e-010 
       data hash MD5: 16K
       20 DB BB DE A0 0D CA DE B5 FC 94 C0 2A 2F 35 68>)
(   4,<2010-06-30 09:21:27.515 +0200>,<nmrsu>,<AV600>,<proc1d>,<TOPSPIN 2.1>,
      <bcm 0 7288 953 0.000000e+000 0.000000e+000 1.266415e-001 4.889835e-004 2.614518e-008 
       data hash MD5: 16K
       38 2C 2D 5A A1 D6 AD 0B 26 D9 4D CE DD A6 95 CE>)
(   5,<2010-06-30 09:21:41.812 +0200>,<nmrsu>,<AV600>,<proc1d>,<TOPSPIN 2.1>,
      <bcm 0 7673 546 0.000000e+000 0.000000e+000 6.992857e-001 2.252341e-003 3.478082e-006 
       data hash MD5: 16K
       64 96 F5 8D F5 40 3E D8 6C 51 31 5F 41 9C 5C 22>)
(   6,<2010-06-30 09:21:58.500 +0200>,<nmrsu>,<AV600>,<proc1d>,<TOPSPIN 2.1>,
      <bcm 0 7860 345 0.000000e+000 0.000000e+000 3.140560e+000 6.302127e-003 5.429369e-005 
       data hash MD5: 16K
       C6 FE 76 C2 BA DE B4 AE CC DD DD 60 63 99 AA 83>)
(   7,<2010-06-30 09:22:04.734 +0200>,<nmrsu>,<AV600>,<proc1d>,<TOPSPIN 2.1>,
      <rv 
       data hash MD5: 16K
       C8 47 96 FF 7E 78 F6 65 FB 62 1C 12 30 9B 7F 9A>)
(   8,<2010-06-30 09:22:55.171 +0200>,<nmrsu>,<AV600>,<proc1d>,<TOPSPIN 2.1>,
      <bcm 0 4939 3240 -1.437712e+005 9.429439e+000 -2.567930e-003 7.925710e-007 9.132506e-010 
       data hash MD5: 16K
       A3 79 F3 EF 7D 56 34 E2 C9 B2 46 2F 8E ED EB 25>)
(   9,<2010-06-30 09:23:10.531 +0200>,<nmrsu>,<AV600>,<proc1d>,<TOPSPIN 2.1>,
      <bcm 0 6365 1750 0.000000e+000 0.000000e+000 1.877828e-002 0.000000e+000 1.647890e-008 
       data hash MD5: 16K
       8F F9 D2 65 E4 10 97 F6 58 EA 9C 4F 21 9E DC E2>)
(  10,<2010-06-30 09:23:22.093 +0200>,<nmrsu>,<AV600>,<proc1d>,<TOPSPIN 2.1>,
      <bcm 0 7092 989 0.000000e+000 0.000000e+000 1.708726e-001 0.000000e+000 0.000000e+000 
       data hash MD5: 16K
       05 D7 24 CD 8B C1 BD F5 AD 7A 7A DB 5B CF AF A8>)
(  11,<2010-06-30 09:23:46.750 +0200>,<nmrsu>,<AV600>,<proc1d>,<TOPSPIN 2.1>,
      <bcm 0 7444 629 0.000000e+000 0.000000e+000 8.357926e-001 2.888617e-004 7.623378e-006 
       data hash MD5: 16K
       0A 6F EE 13 8A 15 A8 30 6B 72 98 42 3D BD 25 B0>)
(  12,<2010-06-30 09:24:07.265 +0200>,<nmrsu>,<AV600>,<proc1d>,<TOPSPIN 2.1>,
      <bcm 0 7762 302 0.000000e+000 0.000000e+000 3.625650e+000 4.958779e-002 1.037040e-004 
       data hash MD5: 16K
       07 AD 11 14 54 D5 F3 7F C6 69 35 A7 3A E6 5F 62>)
(  13,<2010-06-30 09:24:28.093 +0200>,<nmrsu>,<AV600>,<proc1d>,<TOPSPIN 2.1>,
      <bcm 0 7856 202 0.000000e+000 0.000000e+000 6.342226e+000 6.717462e-018 1.390248e-003 
       data hash MD5: 16K
       A8 B5 21 F2 FB 70 8A 6A 95 C7 3B 4B 6D AA EC 96>)
(  14,<2010-06-30 09:24:44.984 +0200>,<nmrsu>,<AV600>,<proc1d>,<TOPSPIN 2.1>,
      <bcm 0 7915 136 0.000000e+000 0.000000e+000 1.787813e+001 1.085947e-001 3.109912e-003 
       data hash MD5: 16K
       50 5A 74 3E 4F D1 4D 0E 55 FD 54 59 3A 6E C0 7B>)
(  15,<2010-06-30 09:24:50.250 +0200>,<nmrsu>,<AV600>,<proc1d>,<TOPSPIN 2.1>,
      <rv 
       data hash MD5: 16K
       29 E1 6C FC 6D C6 C6 0B EA 5D 85 0D 3D 38 05 62>)
##END=

$$ hash MD5
$$ A4 9F D9 B3 58 E2 F2 69 4E 02 66 4A B7 C2 C8 CB
