# Supplementary material for: Looking at microbial metabolism by high-resolution 2H-NMR spectroscopy
Source: PeerJ. 2013 Jul 9;1:e101. doi: 10.7717/peerj.101 (PMC3709107; doi:10.7717/peerj.101)
Supplement: Supplemental Information 1 — Raw NMR data for spectra reported in Figs. 1, 3 and 5. These spectra were collected using the NMR spectrometer AVANCE 600 (BRUKER). Each folder contains a set of subfolders with the data related to individual spectra shown in corresponding figure. [file peerj-01-101-s001.zip › NMR_spectra/Figure_3/vp120113_164/164/pdata/1/auditp.txt]

##TITLE= Audit trail, TOPSPIN		Version 2.1
##JCAMPDX= 5.01
##ORIGIN= Bruker BioSpin GmbH
##OWNER= nmrsu
$$ C:/Bruker/TOPSPIN/data/viktor/nmr/vp120113/164/pdata/1/auditp.txt
##AUDIT TRAIL=  $$ (NUMBER, WHEN, WHO, WHERE, PROCESS, VERSION, WHAT)
(   1,<2012-03-05 10:04:13.609 +0100>,<nmrsu>,<AV600>,<go>,<TOPSPIN 2.1>,
      <created by zg
	started at 2012-03-05 09:44:40.828 +0100,
	POWCHK enabled, PULCHK disabled,
       configuration hash MD5:
       73 35 CE DF 05 83 F0 04 D4 4A FB 1B 6F 5E E9 AA
       data hash MD5: 8K
       CD 9F 2E 6B 0C E4 6F 17 4F 29 BD 8B 33 44 AF 01>)
(   2,<2012-03-06 09:45:53.187 +0100>,<nmrsu>,<AV600>,<proc1d>,<TOPSPIN 2.1>,
      <Start of raw data processing
       efp LB = 1 FT_mod = 6 PKNL = 1 PHC0 = -59.51334 PHC1 = -42.7875 SI = 16K 
       data hash MD5: 16K
       47 EB 15 86 3C B4 D0 7D B0 35 EA F7 BC AB 3C 40>)
(   3,<2012-03-06 09:46:22.843 +0100>,<nmrsu>,<AV600>,<proc1d>,<TOPSPIN 2.1>,
      <bcm 0 5158 3232 -2.534806e+005 7.223670e+000 2.235046e-003 0.000000e+000 9.475617e-010 
       data hash MD5: 16K
       03 67 BC B6 F7 0A 64 5D 94 FD 29 A9 D9 C6 D9 5B>)
(   4,<2012-03-06 09:46:36.500 +0100>,<nmrsu>,<AV600>,<proc1d>,<TOPSPIN 2.1>,
      <bcm 0 6695 1691 0.000000e+000 1.577893e+001 1.166391e-002 0.000000e+000 0.000000e+000 
       data hash MD5: 16K
       19 83 E9 59 45 23 9C 93 38 75 5F 14 5E 8A 69 9E>)
(   5,<2012-03-06 09:47:00.453 +0100>,<nmrsu>,<AV600>,<proc1d>,<TOPSPIN 2.1>,
      <bcm 0 7130 1254 0.000000e+000 0.000000e+000 1.590733e-001 0.000000e+000 3.668681e-007 
       data hash MD5: 16K
       EF FD 6C 8B B7 AA 58 B7 2B D0 EA 5B 9A B3 CB 38>)
(   6,<2012-03-06 09:47:12.984 +0100>,<nmrsu>,<AV600>,<proc1d>,<TOPSPIN 2.1>,
      <bcm 0 7527 850 0.000000e+000 0.000000e+000 7.386068e-002 0.000000e+000 4.191402e-006 
       data hash MD5: 16K
       D3 67 DC 4A 54 D5 6B 88 D3 4C BD 5F 2D 5A DE 96>)
(   7,<2012-03-06 09:47:30.031 +0100>,<nmrsu>,<AV600>,<proc1d>,<TOPSPIN 2.1>,
      <bcm 0 7795 579 0.000000e+000 0.000000e+000 7.959102e-001 7.148071e-003 9.496573e-006 
       data hash MD5: 16K
       19 6A 9F 77 53 C1 42 09 EA C8 F7 F0 5D 81 6B B5>)
(   8,<2012-03-06 09:47:57.484 +0100>,<nmrsu>,<AV600>,<proc1d>,<TOPSPIN 2.1>,
      <bcm 0 7940 431 0.000000e+000 0.000000e+000 5.458210e+000 -1.333059e-002 4.871387e-004 
       data hash MD5: 16K
       AC 9B 14 0A 06 A9 BB 96 78 E1 50 B3 04 90 62 B5>)
(   9,<2012-03-06 09:48:01.281 +0100>,<nmrsu>,<AV600>,<proc1d>,<TOPSPIN 2.1>,
      <rv 
       data hash MD5: 16K
       4E E7 E4 CF D0 1A 67 04 98 92 D2 CC 6D EE 87 55>)
(  10,<2012-03-06 09:48:25.093 +0100>,<nmrsu>,<AV600>,<proc1d>,<TOPSPIN 2.1>,
      <bcm 0 4903 3124 -2.501454e+005 7.473400e+000 0.000000e+000 0.000000e+000 1.715865e-009 
       data hash MD5: 16K
       02 3F 4C ED 5D 57 DE 89 FB E2 58 1C 20 EB F5 D8>)
(  11,<2012-03-06 09:48:39.578 +0100>,<nmrsu>,<AV600>,<proc1d>,<TOPSPIN 2.1>,
      <bcm 0 6708 1296 0.000000e+000 0.000000e+000 8.538659e-002 0.000000e+000 1.229545e-007 
       data hash MD5: 16K
       D5 3D 25 F3 7E 79 54 DB 68 DC B5 08 F5 81 7E 6B>)
(  12,<2012-03-06 09:48:55.562 +0100>,<nmrsu>,<AV600>,<proc1d>,<TOPSPIN 2.1>,
      <bcm 0 7274 723 0.000000e+000 0.000000e+000 1.020880e-001 0.000000e+000 3.124769e-006 
       data hash MD5: 16K
       A3 7F 5A AD 79 E5 CE 4B 54 A6 9B A6 B3 39 8A 86>)
(  13,<2012-03-06 09:49:08.125 +0100>,<nmrsu>,<AV600>,<proc1d>,<TOPSPIN 2.1>,
      <bcm 0 7536 461 0.000000e+000 0.000000e+000 1.632160e+000 0.000000e+000 5.907687e-006 
       data hash MD5: 16K
       90 7B 7C 21 FC E1 E0 F7 AB 18 56 46 C6 80 4C 4F>)
(  14,<2012-03-06 09:49:35.812 +0100>,<nmrsu>,<AV600>,<proc1d>,<TOPSPIN 2.1>,
      <bcm 0 7672 324 0.000000e+000 8.235238e+001 3.812610e+000 0.000000e+000 2.058070e-004 
       data hash MD5: 16K
       61 D2 F9 D3 3C 38 41 42 53 89 4C FA E8 C3 FC A1>)
(  15,<2012-03-06 09:49:49.203 +0100>,<nmrsu>,<AV600>,<proc1d>,<TOPSPIN 2.1>,
      <bcm 0 7798 197 0.000000e+000 1.354425e+002 6.875254e+000 0.000000e+000 1.310956e-003 
       data hash MD5: 16K
       5D 0E 53 EF 3B 97 83 B5 D3 2F B7 2E 19 8E 0F CF>)
(  16,<2012-03-06 09:49:53.234 +0100>,<nmrsu>,<AV600>,<proc1d>,<TOPSPIN 2.1>,
      <rv 
       data hash MD5: 16K
       B3 64 D5 BA CA 80 9D 6F 65 38 49 48 74 E6 65 63>)
##END=

$$ hash MD5
$$ 92 7D D6 34 56 6B 2F E8 7F 95 A0 ED 59 08 D4 2F
