# Supplementary material for: Looking at microbial metabolism by high-resolution 2H-NMR spectroscopy
Source: PeerJ. 2013 Jul 9;1:e101. doi: 10.7717/peerj.101 (PMC3709107; doi:10.7717/peerj.101)
Supplement: Supplemental Information 1 — Raw NMR data for spectra reported in Figs. 1, 3 and 5. These spectra were collected using the NMR spectrometer AVANCE 600 (BRUKER). Each folder contains a set of subfolders with the data related to individual spectra shown in corresponding figure. [file peerj-01-101-s001.zip › NMR_spectra/Figure_3/vp120113_166/166/audita.txt]

##TITLE= Audit trail, TOPSPIN		Version 2.1
##JCAMPDX= 5.01
##ORIGIN= Bruker BioSpin GmbH
##OWNER= nmrsu
$$ C:/Bruker/TOPSPIN/data/viktor/nmr/vp120113/166/audita.txt
##AUDIT TRAIL=  $$ (NUMBER, WHEN, WHO, WHERE, PROCESS, VERSION, WHAT)
(   1,<2012-03-05 10:33:15.984 +0100>,<nmrsu>,<AV600>,<go>,<TOPSPIN 2.1>,
      <created by zg
	started at 2012-03-05 10:13:41.609 +0100,
	POWCHK enabled, PULCHK disabled,
       configuration hash MD5:
       73 35 CE DF 05 83 F0 04 D4 4A FB 1B 6F 5E E9 AA
       data hash MD5: 8K
       0F BD 51 E9 2D 95 8F 7D A3 25 E1 99 F6 54 C3 B0>)
##END=

$$ hash MD5
$$ 54 C9 47 1A 2D F0 71 13 08 DF 69 AD 6A D0 36 9B
