# Supplementary material for: Looking at microbial metabolism by high-resolution 2H-NMR spectroscopy
Source: PeerJ. 2013 Jul 9;1:e101. doi: 10.7717/peerj.101 (PMC3709107; doi:10.7717/peerj.101)
Supplement: Supplemental Information 1 — Raw NMR data for spectra reported in Figs. 1, 3 and 5. These spectra were collected using the NMR spectrometer AVANCE 600 (BRUKER). Each folder contains a set of subfolders with the data related to individual spectra shown in corresponding figure. [file peerj-01-101-s001.zip › NMR_spectra/Figure_3/vp120113_166/166/pdata/1/auditp.txt]

##TITLE= Audit trail, TOPSPIN		Version 2.1
##JCAMPDX= 5.01
##ORIGIN= Bruker BioSpin GmbH
##OWNER= nmrsu
$$ C:/Bruker/TOPSPIN/data/viktor/nmr/vp120113/166/pdata/1/auditp.txt
##AUDIT TRAIL=  $$ (NUMBER, WHEN, WHO, WHERE, PROCESS, VERSION, WHAT)
(   1,<2012-03-05 10:33:15.984 +0100>,<nmrsu>,<AV600>,<go>,<TOPSPIN 2.1>,
      <created by zg
	started at 2012-03-05 10:13:41.609 +0100,
	POWCHK enabled, PULCHK disabled,
       configuration hash MD5:
       73 35 CE DF 05 83 F0 04 D4 4A FB 1B 6F 5E E9 AA
       data hash MD5: 8K
       0F BD 51 E9 2D 95 8F 7D A3 25 E1 99 F6 54 C3 B0>)
(   2,<2012-03-05 17:09:18.671 +0100>,<nmrsu>,<AV600>,<proc1d>,<TOPSPIN 2.1>,
      <Start of raw data processing
       efp LB = 1 FT_mod = 6 PKNL = 1 PHC0 = -68.92585 PHC1 = -42.7875 SI = 16K 
       data hash MD5: 16K
       D5 B1 18 3C C2 15 AC 53 1B E0 7B 4B ED A6 DF D0>)
(   3,<2012-03-05 17:09:35.375 +0100>,<nmrsu>,<AV600>,<proc1d>,<TOPSPIN 2.1>,
      <pk fgphup PHC0 = 9.2 PHC1 = 0 
       data hash MD5: 16K
       BF B4 50 9F 56 9A E9 1A B3 1D AA 70 4C 71 F6 6F>)
(   4,<2012-03-05 17:10:10.359 +0100>,<nmrsu>,<AV600>,<proc1d>,<TOPSPIN 2.1>,
      <bcm 0 4943 3419 -2.485444e+005 2.107103e+000 1.191498e-002 0.000000e+000 7.029546e-011 
       data hash MD5: 16K
       B5 FB 2E 4B 7B 25 0D C9 26 B4 2C 8C A3 1D E3 FF>)
(   5,<2012-03-05 17:10:22.718 +0100>,<nmrsu>,<AV600>,<proc1d>,<TOPSPIN 2.1>,
      <bcm 0 7140 1219 0.000000e+000 0.000000e+000 1.616056e-001 0.000000e+000 3.871675e-007 
       data hash MD5: 16K
       EC 31 15 9E 42 81 DE A1 B1 58 89 F4 06 98 A5 8F>)
(   6,<2012-03-05 17:10:35.390 +0100>,<nmrsu>,<AV600>,<proc1d>,<TOPSPIN 2.1>,
      <bcm 0 7549 808 0.000000e+000 0.000000e+000 2.942598e-001 0.000000e+000 1.419773e-006 
       data hash MD5: 16K
       FF 6D 4F FF 39 13 40 49 6F B2 C9 BC 27 96 D8 9E>)
(   7,<2012-03-05 17:11:00.359 +0100>,<nmrsu>,<AV600>,<proc1d>,<TOPSPIN 2.1>,
      <bcm 0 7785 571 0.000000e+000 6.728954e+001 1.119528e+000 2.476604e-003 4.635500e-005 
       data hash MD5: 16K
       02 E1 89 03 69 04 33 CF 80 41 73 64 83 A9 31 D0>)
(   8,<2012-03-05 17:11:20.593 +0100>,<nmrsu>,<AV600>,<proc1d>,<TOPSPIN 2.1>,
      <bcm 0 7980 368 0.000000e+000 0.000000e+000 3.404625e+000 -2.158730e-002 7.961153e-004 
       data hash MD5: 16K
       95 F2 A1 7A 86 DF D0 C5 9D 56 E0 59 25 D7 FB 49>)
(   9,<2012-03-05 17:11:24.093 +0100>,<nmrsu>,<AV600>,<proc1d>,<TOPSPIN 2.1>,
      <rv 
       data hash MD5: 16K
       B0 E7 44 1A 71 D7 CB 60 51 A9 17 7D F3 DB 82 D9>)
(  10,<2012-03-05 17:11:50.109 +0100>,<nmrsu>,<AV600>,<proc1d>,<TOPSPIN 2.1>,
      <bcm 0 4891 3249 -2.473437e+005 4.065151e+000 2.388656e-003 0.000000e+000 4.094666e-010 
       data hash MD5: 16K
       50 5F AB EC CE DB D4 55 B4 10 3E 03 02 D2 9D 34>)
(  11,<2012-03-05 17:12:03.531 +0100>,<nmrsu>,<AV600>,<proc1d>,<TOPSPIN 2.1>,
      <bcm 0 5991 2145 0.000000e+000 1.119532e+001 0.000000e+000 0.000000e+000 0.000000e+000 
       data hash MD5: 16K
       34 E1 78 14 0E 3E 8F 27 3F B2 6D 3B 5A FA A7 12>)
(  12,<2012-03-05 17:12:25.906 +0100>,<nmrsu>,<AV600>,<proc1d>,<TOPSPIN 2.1>,
      <bcm 0 6757 1375 0.000000e+000 2.445057e+001 7.493942e-002 0.000000e+000 2.203569e-007 
       data hash MD5: 16K
       EC 64 93 A4 2B A8 58 80 C1 15 23 0A DA 99 97 33>)
(  13,<2012-03-05 17:12:53.515 +0100>,<nmrsu>,<AV600>,<proc1d>,<TOPSPIN 2.1>,
      <bcm 0 7469 655 0.000000e+000 0.000000e+000 1.388138e+000 0.000000e+000 1.628220e-005 
       data hash MD5: 16K
       75 58 21 57 2B 9C 5B C3 2A A2 1C 74 A7 58 BB C5>)
(  14,<2012-03-05 17:13:09.343 +0100>,<nmrsu>,<AV600>,<proc1d>,<TOPSPIN 2.1>,
      <bcm 0 7678 444 0.000000e+000 0.000000e+000 2.923540e+000 0.000000e+000 2.076209e-004 
       data hash MD5: 16K
       D4 6F 60 24 C4 E7 E0 A1 21 F7 6E C5 0F 1D 5F FB>)
(  15,<2012-03-05 17:13:38.656 +0100>,<nmrsu>,<AV600>,<proc1d>,<TOPSPIN 2.1>,
      <bcm 0 7806 315 0.000000e+000 0.000000e+000 9.293382e+000 -2.089782e-002 1.802949e-003 
       data hash MD5: 16K
       30 67 6A DA 9E 5E 23 B4 F2 43 F1 02 31 E2 6F 0B>)
(  16,<2012-03-05 17:13:42.359 +0100>,<nmrsu>,<AV600>,<proc1d>,<TOPSPIN 2.1>,
      <rv 
       data hash MD5: 16K
       84 3C 1E 85 36 7C C2 BC 01 5E DA A9 08 42 1B F8>)
##END=

$$ hash MD5
$$ 02 35 95 2E 36 D3 60 09 55 A2 7D D3 1B A1 B7 5B
