# Supplementary material for: Looking at microbial metabolism by high-resolution 2H-NMR spectroscopy
Source: PeerJ. 2013 Jul 9;1:e101. doi: 10.7717/peerj.101 (PMC3709107; doi:10.7717/peerj.101)
Supplement: Supplemental Information 1 — Raw NMR data for spectra reported in Figs. 1, 3 and 5. These spectra were collected using the NMR spectrometer AVANCE 600 (BRUKER). Each folder contains a set of subfolders with the data related to individual spectra shown in corresponding figure. [file peerj-01-101-s001.zip › NMR_spectra/Figure_5/vp100630_16/16/pdata/999/auditp.txt]

##TITLE= Audit trail, TOPSPIN		Version 2.1
##JCAMPDX= 5.01
##ORIGIN= Bruker BioSpin GmbH
##OWNER= nmrsu
$$ C:/Bruker/TOPSPIN/data/viktor/nmr/vp100630/16/pdata/999/auditp.txt
##AUDIT TRAIL=  $$ (NUMBER, WHEN, WHO, WHERE, PROCESS, VERSION, WHAT)
(   1,<2012-10-08 10:00:20.765 +0100>,<nmrsu>,<AV600>,<proc1d>,<TOPSPIN 2.1>,
      <accumulate start offset = 0 scale = 1 ppm
       1 16 "vp100630" "viktor" "C:/Bruker/TOPSPIN"
       data hash MD5: 16K
       DB 24 24 01 7C D5 21 1E C0 05 4C 9B 69 DD 03 E1>)
(   2,<2012-10-08 10:00:20.953 +0100>,<nmrsu>,<AV600>,<proc1d>,<TOPSPIN 2.1>,
      <accumulate offset = 0.0935750690084632 scale = 1 ppm
       1 14 "vp100630" "viktor" "C:/Bruker/TOPSPIN"
       data hash MD5: 16K
       26 A1 99 70 EF AF 22 AF 70 C9 1C 25 32 EE C2 3B>)
(   3,<2012-10-08 10:00:21.156 +0100>,<nmrsu>,<AV600>,<proc1d>,<TOPSPIN 2.1>,
      <accumulate offset = 0.0857771465910913 scale = 1 ppm
       1 12 "vp100630" "viktor" "C:/Bruker/TOPSPIN"
       data hash MD5: 16K
       DE 69 2E 80 AC E7 78 1A FB 57 38 1A DD 45 B3 86>)
(   4,<2012-10-08 10:00:21.343 +0100>,<nmrsu>,<AV600>,<proc1d>,<TOPSPIN 2.1>,
      <accumulate offset = 0.0779792241737193 scale = 1 ppm
       1 10 "vp100630" "viktor" "C:/Bruker/TOPSPIN"
       data hash MD5: 16K
       33 BA 09 13 AD DE 60 6D 80 6D DA 9E 35 44 E0 9D>)
(   5,<2012-10-08 10:00:21.546 +0100>,<nmrsu>,<AV600>,<proc1d>,<TOPSPIN 2.1>,
      <accumulate offset = 0.0623833793389755 scale = 1 ppm
       1 8 "vp100630" "viktor" "C:/Bruker/TOPSPIN"
       data hash MD5: 16K
       94 EB 6F F6 2D 39 F9 09 43 B2 D7 57 85 8B 69 14>)
(   6,<2012-10-08 10:00:46.484 +0100>,<nmrsu>,<AV600>,<proc1d>,<TOPSPIN 2.1>,
      <pk fgphup PHC0 = 0.0625 PHC1 = 0 
       data hash MD5: 16K
       86 AC C8 01 E8 C6 3E E0 4D F5 14 29 D0 BE 28 92>)
(   7,<2012-10-08 10:01:19.203 +0100>,<nmrsu>,<AV600>,<proc1d>,<TOPSPIN 2.1>,
      <bcm 0 4160 4261 2.779248e+003 9.317894e-001 1.858768e-003 2.514727e-007 1.794607e-010 
       data hash MD5: 16K
       B0 A3 D4 BF EE AB CB C9 04 E9 37 AC 63 30 8C D3>)
(   8,<2012-10-08 10:01:55.187 +0100>,<nmrsu>,<AV600>,<proc1d>,<TOPSPIN 2.1>,
      <bcm 0 6146 2271 0.000000e+000 2.622427e+000 1.077762e-003 1.003390e-005 1.421012e-008 
       data hash MD5: 16K
       29 80 54 D1 9A CC 6B F5 2D A5 55 EF B7 06 A6 22>)
(   9,<2012-10-08 10:02:12.125 +0100>,<nmrsu>,<AV600>,<proc1d>,<TOPSPIN 2.1>,
      <bcm 0 7028 1384 0.000000e+000 0.000000e+000 6.135484e-002 0.000000e+000 1.904573e-007 
       data hash MD5: 16K
       DE EF 8C CC 09 56 76 6A D6 92 1B 7C F0 F4 93 B9>)
(  10,<2012-10-08 10:02:37.390 +0100>,<nmrsu>,<AV600>,<proc1d>,<TOPSPIN 2.1>,
      <bcm 0 7413 964 0.000000e+000 2.635920e+001 8.203071e-002 6.382057e-004 1.044551e-006 
       data hash MD5: 16K
       AC E9 55 F8 9D 36 A0 6A 40 74 43 F3 CF 8A C1 5A>)
(  11,<2012-10-08 10:03:11.640 +0100>,<nmrsu>,<AV600>,<proc1d>,<TOPSPIN 2.1>,
      <bcm 0 7701 673 0.000000e+000 1.887836e+001 6.732252e-001 3.917977e-003 1.251038e-005 
       data hash MD5: 16K
       93 D8 34 2F A2 CD A5 71 D8 9C E0 C7 4D 16 CB 31>)
(  12,<2012-10-08 10:03:33.218 +0100>,<nmrsu>,<AV600>,<proc1d>,<TOPSPIN 2.1>,
      <bcm 0 7821 547 0.000000e+000 0.000000e+000 4.246241e-001 -3.570879e-003 1.162288e-004 
       data hash MD5: 16K
       B4 88 CD E1 BE 6D 71 F9 58 D2 DF 5D 32 2D 19 2C>)
(  13,<2012-10-08 10:04:24.515 +0100>,<nmrsu>,<AV600>,<proc1d>,<TOPSPIN 2.1>,
      <bcm 0 7948 337 0.000000e+000 0.000000e+000 -3.915503e-001 1.261459e-002 4.964668e-004 
       data hash MD5: 16K
       29 BC 9C B4 49 3A B5 CC B3 1A 85 F3 86 B1 5A 67>)
(  14,<2012-10-08 10:04:45.078 +0100>,<nmrsu>,<AV600>,<proc1d>,<TOPSPIN 2.1>,
      <rv 
       data hash MD5: 16K
       3F 08 AE D9 E0 74 DC CC 05 35 55 79 EA 51 44 D9>)
(  15,<2012-10-08 10:05:16.343 +0100>,<nmrsu>,<AV600>,<proc1d>,<TOPSPIN 2.1>,
      <bcm 0 4000 4037 1.191106e+003 7.867931e-001 1.437354e-003 0.000000e+000 1.883497e-010 
       data hash MD5: 16K
       6A 14 5F 56 62 82 6A 8C 22 5A 5C E2 D3 6C 3B AF>)
(  16,<2012-10-08 10:05:48.484 +0100>,<nmrsu>,<AV600>,<proc1d>,<TOPSPIN 2.1>,
      <bcm 0 5692 2337 0.000000e+000 -1.019346e+000 8.069281e-003 -2.115252e-006 3.287694e-009 
       data hash MD5: 16K
       FF 9F F0 22 07 89 27 4B 2C 3A AA CD 35 AA C9 28>)
(  17,<2012-10-08 10:06:07.421 +0100>,<nmrsu>,<AV600>,<proc1d>,<TOPSPIN 2.1>,
      <bcm 0 6614 1391 0.000000e+000 0.000000e+000 2.790705e-002 2.478319e-005 2.375575e-008 
       data hash MD5: 16K
       B4 2D A1 D7 FE 78 EF C3 5D 9A B4 8E 85 3E F8 B5>)
(  18,<2012-10-08 10:06:31.593 +0100>,<nmrsu>,<AV600>,<proc1d>,<TOPSPIN 2.1>,
      <bcm 0 7117 880 0.000000e+000 1.804707e+001 4.101606e-003 5.546490e-004 0.000000e+000 
       data hash MD5: 16K
       E7 37 38 E8 80 BF 41 7F 79 F6 45 E3 51 19 11 97>)
(  19,<2012-10-08 10:06:54.375 +0100>,<nmrsu>,<AV600>,<proc1d>,<TOPSPIN 2.1>,
      <bcm 0 7333 661 0.000000e+000 4.805270e+000 1.235849e-001 2.529547e-004 0.000000e+000 
       data hash MD5: 16K
       74 46 62 A3 CF B3 83 7F 7B F3 02 C9 CF B6 2A AD>)
(  20,<2012-10-08 10:07:22.484 +0100>,<nmrsu>,<AV600>,<proc1d>,<TOPSPIN 2.1>,
      <bcm 0 7500 493 0.000000e+000 1.932830e+001 6.403561e-001 1.696518e-003 1.812014e-005 
       data hash MD5: 16K
       19 D9 91 EE 97 54 DC FA BB B9 23 01 CA 8B 80 E5>)
(  21,<2012-10-08 10:07:40.312 +0100>,<nmrsu>,<AV600>,<proc1d>,<TOPSPIN 2.1>,
      <bcm 0 7696 296 0.000000e+000 0.000000e+000 8.700558e-001 1.567668e-002 3.972132e-005 
       data hash MD5: 16K
       55 BA 48 39 39 DC 07 D0 BF 5E 60 D4 DC 1C 63 3B>)
(  22,<2012-10-08 10:07:56.296 +0100>,<nmrsu>,<AV600>,<proc1d>,<TOPSPIN 2.1>,
      <bcm 0 7779 212 0.000000e+000 0.000000e+000 2.826881e+000 1.333435e-002 4.906033e-004 
       data hash MD5: 16K
       66 94 23 63 5A F3 A6 CC 96 BD 85 9F A7 E1 9C 36>)
(  23,<2012-10-08 10:08:01.875 +0100>,<nmrsu>,<AV600>,<proc1d>,<TOPSPIN 2.1>,
      <rv 
       data hash MD5: 16K
       5C 7E F1 87 89 05 80 E1 C8 E9 13 B9 48 14 F6 8B>)
##END=

$$ hash MD5
$$ 92 3D 65 FC 6E 82 77 A5 8F D8 72 83 22 A9 2D 80
