# Supplementary material for: Looking at microbial metabolism by high-resolution 2H-NMR spectroscopy
Source: PeerJ. 2013 Jul 9;1:e101. doi: 10.7717/peerj.101 (PMC3709107; doi:10.7717/peerj.101)
Supplement: Supplemental Information 1 — Raw NMR data for spectra reported in Figs. 1, 3 and 5. These spectra were collected using the NMR spectrometer AVANCE 600 (BRUKER). Each folder contains a set of subfolders with the data related to individual spectra shown in corresponding figure. [file peerj-01-101-s001.zip › NMR_spectra/Figure_5/vp100630_23/23/pdata/999/auditp.txt]

##TITLE= Audit trail, TOPSPIN		Version 2.1
##JCAMPDX= 5.01
##ORIGIN= Bruker BioSpin GmbH
##OWNER= nmrsu
$$ C:\Bruker\TOPSPIN/data/viktor/nmr/vp100630/23/pdata/999/auditp.txt
##AUDIT TRAIL=  $$ (NUMBER, WHEN, WHO, WHERE, PROCESS, VERSION, WHAT)
(   1,<2010-07-05 15:05:11.968 +0200>,<nmrsu>,<AV600>,<proc1d>,<TOPSPIN 2.1>,
      <accumulate start offset = 0 scale = 1 ppm
       1 23 "vp100630" "viktor" "C:/Bruker/TOPSPIN"
       data hash MD5: 16K
       B4 DA 96 61 1F 10 49 3A 34 DE F0 6F DC 5B D0 85>)
(   2,<2010-07-05 15:05:12.171 +0200>,<nmrsu>,<AV600>,<proc1d>,<TOPSPIN 2.1>,
      <accumulate offset = -0.0129902267599919 scale = 1 ppm
       1 22 "vp100630" "viktor" "C:/Bruker/TOPSPIN"
       data hash MD5: 16K
       E3 66 29 65 1D 52 5E E3 47 8C 43 6E F1 88 49 6D>)
(   3,<2010-07-05 15:05:12.375 +0200>,<nmrsu>,<AV600>,<proc1d>,<TOPSPIN 2.1>,
      <accumulate offset = -0.0194853401399879 scale = 1 ppm
       1 21 "vp100630" "viktor" "C:/Bruker/TOPSPIN"
       data hash MD5: 16K
       41 5D 25 4F 99 FD CF 6D F2 A5 58 50 2A 78 49 4F>)
(   4,<2010-07-05 15:06:46.828 +0200>,<nmrsu>,<AV600>,<proc1d>,<TOPSPIN 2.1>,
      <bcm 0 5160 3193 1.562417e+004 7.282986e+000 8.553460e-003 -8.036448e-007 1.342344e-009 
       data hash MD5: 16K
       93 D1 11 3D 05 C0 DA 4F 27 9B 97 DD 34 8F 9A EF>)
(   5,<2010-07-05 15:07:05.140 +0200>,<nmrsu>,<AV600>,<proc1d>,<TOPSPIN 2.1>,
      <bcm 0 6508 1783 0.000000e+000 0.000000e+000 2.925942e-002 3.025634e-005 1.524365e-008 
       data hash MD5: 16K
       A9 5F 3B 77 B9 9B 0C 38 11 6B 91 B2 C4 DB 37 23>)
(   6,<2010-07-05 15:07:28.828 +0200>,<nmrsu>,<AV600>,<proc1d>,<TOPSPIN 2.1>,
      <bcm 0 7124 1126 0.000000e+000 0.000000e+000 6.648744e-002 1.527089e-004 2.603918e-007 
       data hash MD5: 16K
       03 7C 1B C2 E0 5F 69 B7 A6 61 F2 29 9D 7E 08 F1>)
(   7,<2010-07-05 15:07:45.437 +0200>,<nmrsu>,<AV600>,<proc1d>,<TOPSPIN 2.1>,
      <bcm 0 7507 718 0.000000e+000 0.000000e+000 3.608689e-001 -3.769522e-004 5.250031e-006 
       data hash MD5: 16K
       B7 6C EA 67 E2 F9 9F 4A 2A 8E E6 4D 09 4F 9B E7>)
(   8,<2010-07-05 15:07:55.875 +0200>,<nmrsu>,<AV600>,<proc1d>,<TOPSPIN 2.1>,
      <bcm 0 7792 415 0.000000e+000 0.000000e+000 1.350244e+000 0.000000e+000 5.174399e-005 
       data hash MD5: 16K
       8A BE 62 41 BA 7C 82 DD 0B 49 02 F5 AA B8 E2 4C>)
(   9,<2010-07-05 15:08:14.671 +0200>,<nmrsu>,<AV600>,<proc1d>,<TOPSPIN 2.1>,
      <bcm 0 7932 267 0.000000e+000 0.000000e+000 1.957209e+000 9.773825e-003 1.738789e-004 
       data hash MD5: 16K
       5A 6A 46 1A 47 9D F7 E9 9D FB F0 F1 75 E1 4B 9B>)
(  10,<2010-07-05 15:08:42.781 +0200>,<nmrsu>,<AV600>,<proc1d>,<TOPSPIN 2.1>,
      <bcm 0 8021 173 0.000000e+000 0.000000e+000 4.661948e+000 9.880815e-002 5.711453e-004 
       data hash MD5: 16K
       32 2D 63 12 0A 14 06 2A D0 04 AE 74 C6 E9 81 89>)
(  11,<2010-07-05 15:08:51.437 +0200>,<nmrsu>,<AV600>,<proc1d>,<TOPSPIN 2.1>,
      <rv 
       data hash MD5: 16K
       A4 CA A8 00 C9 DE 7A 67 37 C2 CD 0D F1 4F 44 43>)
(  12,<2010-07-05 15:09:26.015 +0200>,<nmrsu>,<AV600>,<proc1d>,<TOPSPIN 2.1>,
      <bcm 0 4892 3208 1.199064e+004 0.000000e+000 1.179251e-002 -1.408754e-006 -3.567996e-010 
       data hash MD5: 16K
       11 1F 93 45 9F F7 B5 D9 35 3C D0 72 93 E7 C7 E9>)
(  13,<2010-07-05 15:10:04.218 +0200>,<nmrsu>,<AV600>,<proc1d>,<TOPSPIN 2.1>,
      <bcm 0 5982 2102 0.000000e+000 0.000000e+000 2.238629e-002 -2.981999e-006 1.621312e-008 
       data hash MD5: 16K
       BD A0 90 C5 23 3A CF 02 7C AE BD 7C 43 43 3A C9>)
(  14,<2010-07-05 15:10:30.203 +0200>,<nmrsu>,<AV600>,<proc1d>,<TOPSPIN 2.1>,
      <bcm 0 6692 1353 0.000000e+000 0.000000e+000 2.593542e-002 2.715583e-005 1.818181e-007 
       data hash MD5: 16K
       06 B7 EF 26 2D 02 BA B2 31 77 4A C5 3F F7 40 25>)
(  15,<2010-07-05 15:10:46.203 +0200>,<nmrsu>,<AV600>,<proc1d>,<TOPSPIN 2.1>,
      <bcm 0 7245 764 0.000000e+000 1.553587e+001 2.779103e-001 1.153376e-004 0.000000e+000 
       data hash MD5: 16K
       B9 ED 24 B6 36 6F BF BF 27 42 18 2F F8 94 3B CF>)
(  16,<2010-07-05 15:11:12.078 +0200>,<nmrsu>,<AV600>,<proc1d>,<TOPSPIN 2.1>,
      <bcm 0 7466 519 0.000000e+000 0.000000e+000 1.909485e+000 4.754608e-003 8.397671e-006 
       data hash MD5: 16K
       DF 10 1A 7E D1 4A B0 3E 7E 9D B4 63 14 B0 BB 73>)
(  17,<2010-07-05 15:11:34.734 +0200>,<nmrsu>,<AV600>,<proc1d>,<TOPSPIN 2.1>,
      <bcm 0 7626 336 0.000000e+000 0.000000e+000 2.242895e+000 1.501939e-002 8.443439e-005 
       data hash MD5: 16K
       4D 87 C1 B4 C6 B5 E3 ED 64 DB 74 A9 C2 11 92 B4>)
(  18,<2010-07-05 15:11:58.890 +0200>,<nmrsu>,<AV600>,<proc1d>,<TOPSPIN 2.1>,
      <bcm 0 7741 211 0.000000e+000 0.000000e+000 1.066409e+001 -7.075701e-002 1.149742e-003 
       data hash MD5: 16K
       C3 6D 15 F1 DD 24 6A AC EE 5E AF 88 85 B6 0B 9B>)
(  19,<2010-07-05 15:12:05.203 +0200>,<nmrsu>,<AV600>,<proc1d>,<TOPSPIN 2.1>,
      <rv 
       data hash MD5: 16K
       46 74 4B 89 D7 FE CB 06 B4 0B BE 66 6C E1 26 FD>)
##END=

$$ hash MD5
$$ 6C B6 4B 15 CC 26 FC 7D 56 42 BF 56 94 5A 16 6A
