# Supplementary material for: Looking at microbial metabolism by high-resolution 2H-NMR spectroscopy
Source: PeerJ. 2013 Jul 9;1:e101. doi: 10.7717/peerj.101 (PMC3709107; doi:10.7717/peerj.101)
Supplement: Supplemental Information 1 — Raw NMR data for spectra reported in Figs. 1, 3 and 5. These spectra were collected using the NMR spectrometer AVANCE 600 (BRUKER). Each folder contains a set of subfolders with the data related to individual spectra shown in corresponding figure. [file peerj-01-101-s001.zip › NMR_spectra/Figure_5/vp100630_25/25/audita.txt]

##TITLE= Audit trail, TOPSPIN		Version 2.1
##JCAMPDX= 5.01
##ORIGIN= Bruker BioSpin GmbH
##OWNER= nmrsu
$$ C:\Bruker\TOPSPIN/data/viktor/nmr/vp100630/25/audita.txt
##AUDIT TRAIL=  $$ (NUMBER, WHEN, WHO, WHERE, PROCESS, VERSION, WHAT)
(   1,<2010-07-05 09:26:39.656 +0200>,<nmrsu>,<AV600>,<go>,<TOPSPIN 2.1>,
      <created by zg
	started at 2010-07-05 08:48:41.937 +0200,
	POWCHK enabled, PULCHK disabled,
       configuration hash MD5:
       9C 78 F8 03 D9 5B 74 D9 B5 2C 25 DC 9E DB 6D F9
       data hash MD5: 8K
       BE 9E 0A 31 D7 22 B8 ED 85 5B 9B 49 F2 49 13 F5>)
##END=

$$ hash MD5
$$ 1B BA D1 EC A1 63 F6 57 D3 73 F8 8E 11 44 89 AC
