# Supplementary material for: Looking at microbial metabolism by high-resolution 2H-NMR spectroscopy
Source: PeerJ. 2013 Jul 9;1:e101. doi: 10.7717/peerj.101 (PMC3709107; doi:10.7717/peerj.101)
Supplement: Supplemental Information 1 — Raw NMR data for spectra reported in Figs. 1, 3 and 5. These spectra were collected using the NMR spectrometer AVANCE 600 (BRUKER). Each folder contains a set of subfolders with the data related to individual spectra shown in corresponding figure. [file peerj-01-101-s001.zip › NMR_spectra/Figure_5/vp100630_25/25/pdata/1/auditp.txt]

##TITLE= Audit trail, TOPSPIN		Version 2.1
##JCAMPDX= 5.01
##ORIGIN= Bruker BioSpin GmbH
##OWNER= nmrsu
$$ C:\Bruker\TOPSPIN/data/viktor/nmr/vp100630/25/pdata/1/auditp.txt
##AUDIT TRAIL=  $$ (NUMBER, WHEN, WHO, WHERE, PROCESS, VERSION, WHAT)
(   1,<2010-07-05 09:26:39.656 +0200>,<nmrsu>,<AV600>,<go>,<TOPSPIN 2.1>,
      <created by zg
	started at 2010-07-05 08:48:41.937 +0200,
	POWCHK enabled, PULCHK disabled,
       configuration hash MD5:
       9C 78 F8 03 D9 5B 74 D9 B5 2C 25 DC 9E DB 6D F9
       data hash MD5: 8K
       BE 9E 0A 31 D7 22 B8 ED 85 5B 9B 49 F2 49 13 F5>)
(   2,<2010-07-05 09:37:36.234 +0200>,<nmrsu>,<AV600>,<proc1d>,<TOPSPIN 2.1>,
      <Start of raw data processing
       efp LB = 1 FT_mod = 6 PKNL = 1 PHC0 = 85.23338 PHC1 = -42.7875 SI = 16K 
       data hash MD5: 16K
       4D 83 2E 8B 2E 4A 3D 20 1B 25 42 08 77 4F 18 2A>)
(   3,<2010-07-05 09:38:37.437 +0200>,<nmrsu>,<AV600>,<proc1d>,<TOPSPIN 2.1>,
      <bcm 0 0 16384 -3.604459e+005 0.000000e+000 0.000000e+000 0.000000e+000 0.000000e+000 
       data hash MD5: 16K
       81 68 0E 39 95 0B 19 91 71 C5 D9 1C 6F 2A 13 1C>)
(   4,<2010-07-05 09:39:10.734 +0200>,<nmrsu>,<AV600>,<proc1d>,<TOPSPIN 2.1>,
      <bcm 0 5065 3193 1.453411e+004 0.000000e+000 3.492663e-002 -4.643281e-006 0.000000e+000 
       data hash MD5: 16K
       AC DF 97 06 8C B9 CF EF 5F 72 DE 0C DD 6F BA 3A>)
(   5,<2010-07-05 09:40:58.656 +0200>,<nmrsu>,<AV600>,<proc1d>,<TOPSPIN 2.1>,
      <bcm 0 6200 1953 0.000000e+000 0.000000e+000 6.096827e-003 0.000000e+000 4.715431e-008 
       data hash MD5: 16K
       17 FE 05 04 4F CC E1 21 A9 BA EF EA 6A DA 6C 93>)
(   6,<2010-07-05 09:41:11.140 +0200>,<nmrsu>,<AV600>,<proc1d>,<TOPSPIN 2.1>,
      <bcm 0 7153 974 0.000000e+000 0.000000e+000 6.128165e-002 0.000000e+000 1.188585e-006 
       data hash MD5: 16K
       59 37 3F 7E 26 12 5C 04 AA CC 7F D4 CD E0 6E 44>)
(   7,<2010-07-05 09:41:17.359 +0200>,<nmrsu>,<AV600>,<proc1d>,<TOPSPIN 2.1>,
      <rv 
       data hash MD5: 16K
       83 B4 4F 79 05 F7 9F F9 E7 F0 DC 21 9B ED C3 04>)
(   8,<2010-07-05 09:41:48.812 +0200>,<nmrsu>,<AV600>,<proc1d>,<TOPSPIN 2.1>,
      <bcm 0 4718 3303 0.000000e+000 2.200138e+000 8.259675e-003 -1.653661e-006 4.884432e-010 
       data hash MD5: 16K
       BC E6 FF E4 12 69 FA AD D7 04 2B CF 9F 0F A4 95>)
(   9,<2010-07-05 09:42:11.250 +0200>,<nmrsu>,<AV600>,<proc1d>,<TOPSPIN 2.1>,
      <bcm 0 5961 1969 0.000000e+000 0.000000e+000 8.997217e-003 1.675459e-005 3.674423e-009 
       data hash MD5: 16K
       85 C5 4E F0 EA 98 FE 23 3A 66 C4 EE B1 49 38 48>)
(  10,<2010-07-05 09:42:27.328 +0200>,<nmrsu>,<AV600>,<proc1d>,<TOPSPIN 2.1>,
      <bcm 0 6723 1138 0.000000e+000 0.000000e+000 0.000000e+000 1.420117e-004 2.149171e-007 
       data hash MD5: 16K
       36 B6 2A 0F E2 A6 7B 73 2F B8 C3 03 2A CF 01 FD>)
(  11,<2010-07-05 09:42:53.078 +0200>,<nmrsu>,<AV600>,<proc1d>,<TOPSPIN 2.1>,
      <bcm 0 6706 1435 0.000000e+000 0.000000e+000 0.000000e+000 0.000000e+000 8.226063e-009 
       data hash MD5: 16K
       1F B4 E5 E5 FD 9B 26 20 39 38 A8 56 3A B9 25 3C>)
(  12,<2010-07-05 09:43:11.218 +0200>,<nmrsu>,<AV600>,<proc1d>,<TOPSPIN 2.1>,
      <bcm 0 7461 638 0.000000e+000 0.000000e+000 2.370910e+000 0.000000e+000 1.424596e-005 
       data hash MD5: 16K
       26 CA CC AA AC F0 EA C4 A5 66 A8 DB BC 74 35 3A>)
(  13,<2010-07-05 09:43:22.046 +0200>,<nmrsu>,<AV600>,<proc1d>,<TOPSPIN 2.1>,
      <bcm 0 7677 396 0.000000e+000 0.000000e+000 7.785335e+000 0.000000e+000 0.000000e+000 
       data hash MD5: 16K
       DC 23 2C A4 A4 21 FD EC 3D 1A 3A AA 06 F8 9B 75>)
(  14,<2010-07-05 09:43:47.718 +0200>,<nmrsu>,<AV600>,<proc1d>,<TOPSPIN 2.1>,
      <bcm 0 7745 309 0.000000e+000 2.257726e+002 3.653278e+000 6.502598e-002 3.188486e-005 
       data hash MD5: 16K
       35 3D 63 D4 9F 1F 91 57 30 E5 BE 57 81 8C 3F BF>)
(  15,<2010-07-05 09:43:55.218 +0200>,<nmrsu>,<AV600>,<proc1d>,<TOPSPIN 2.1>,
      <rv 
       data hash MD5: 16K
       4E 1E A2 1E C6 44 A1 EF FC 49 C1 32 7A 8F FA 5B>)
(  16,<2012-10-08 10:14:34.265 +0100>,<nmrsu>,<AV600>,<proc1d>,<TOPSPIN 2.1>,
      <bcm 0 7578 749 0.000000e+000 0.000000e+000 0.000000e+000 0.000000e+000 1.808548e-005 
       data hash MD5: 16K
       0F C2 FB 35 63 9F 59 7F 0C 43 AB 7C 6D 90 7E F1>)
(  17,<2012-10-08 10:14:52.156 +0100>,<nmrsu>,<AV600>,<proc1d>,<TOPSPIN 2.1>,
      <bcm 0 7826 386 0.000000e+000 0.000000e+000 2.728693e+000 -1.767288e-002 2.563941e-004 
       data hash MD5: 16K
       41 D1 7D D6 5E 5A 30 E9 8C 18 13 E7 55 A7 7A F7>)
##END=

$$ hash MD5
$$ 48 BB 0C CB EC 5B A6 41 21 97 A6 7B 0F 61 AB 10
