# Supplementary material for: Looking at microbial metabolism by high-resolution 2H-NMR spectroscopy
Source: PeerJ. 2013 Jul 9;1:e101. doi: 10.7717/peerj.101 (PMC3709107; doi:10.7717/peerj.101)
Supplement: Supplemental Information 1 — Raw NMR data for spectra reported in Figs. 1, 3 and 5. These spectra were collected using the NMR spectrometer AVANCE 600 (BRUKER). Each folder contains a set of subfolders with the data related to individual spectra shown in corresponding figure. [file peerj-01-101-s001.zip › NMR_spectra/Figure_5/vp100630_25/25/pdata/1/title]

2H, svejie mitohondrii, H2O s antibiotikami,povtor,050710(16h45')
